# Supplementary material for: Timelines of infection and transmission dynamics of H1N1pdm09 in swine
Source: PLoS Pathog. 2020 Jul 24;16(7):e1008628. doi: 10.1371/journal.ppat.1008628 (PMC7446876; doi:10.1371/journal.ppat.1008628)
Supplement: S1 File — (ZIP) [file ppat.1008628.s005.zip]

Archive with 3 entries (3 files):
- raw_data/data.antibody.txt
- raw_data/data.PigCharacteristics.txt
- raw_data/data.Viral.titres.txt
