# Supplementary material for: Timelines of infection and transmission dynamics of H1N1pdm09 in swine
Source: PLoS Pathog. 2020 Jul 24;16(7):e1008628. doi: 10.1371/journal.ppat.1008628 (PMC7446876; doi:10.1371/journal.ppat.1008628)
Supplement: S1 File — (ZIP) [file ppat.1008628.s005.zip › raw_data/data.antibody.txt]

Pig.ID	time	Ab
2D2	0	36.22262047
2D2	1	32
2D2	2	28
2D2	3	27
2D2	4	24
2D2	5	26
2D2	6	25.91589608
2D2	7	26.49978327
2D2	8	38.09599156
2D2	9	57.04794916
3D2	0	10
3D2	1	10
3D2	2	10
3D2	3	10
3D2	4	10
3D2	5	10
3D2	6	10
3D2	7	10
3D2	8	10.41313559
3D2	9	53.30383481
5D2	0	10
5D2	1	10
5D2	2	10
5D2	3	10
5D2	4	10
5D2	5	10
5D2	6	10
5D2	7	10
5D2	8	105.2216749
5D2	9	263.9711191
6D2	0	56.12515042
6D2	1	58.71515152
6D2	2	54.37641723
6D2	3	60.33462033
6D2	4	53.59477124
6D2	5	60.1
6D2	6	78.35460993
6D2	7	54.45417396
6D2	8	52.45179063
6D2	9	38.02946593
7D2	0	10
7D2	1	10
7D2	2	10
7D2	3	10
7D2	4	10
7D2	5	10
7D2	6	10
7D2	7	19.23232323
7D2	8	159.7207679
7D2	9	277.7489177
8D2	0	10
8D2	1	10
8D2	2	10
8D2	3	10
8D2	4	10
8D2	5	10
8D2	6	10
8D2	7	10
8D2	8	67.93650794
8D2	9	143.0025445
9D2	0	10
9D2	1	10
9D2	2	10
9D2	3	10
9D2	4	10
9D2	5	10
9D2	6	10
9D2	7	10
9D2	8	17.61646586
9D2	9	100.7727797
10D2	0	10
10D2	1	10
10D2	2	10
10D2	3	10
10D2	4	10
10D2	5	10
10D2	6	10
10D2	7	10
10D2	8	86.05925926
11D2	0	10
11D2	1	10
11D2	2	10
11D2	3	10
11D2	4	10
11D2	5	10
11D2	6	10
11D2	7	16.66916168
11D2	8	15.91367713
11D2	9	60.83844581
12D2	0	10
12D2	1	10
12D2	2	10
12D2	3	10
12D2	4	10
12D2	5	10
12D2	6	10
12D2	7	53.38738739
12D2	8	112.8838951
12D2	9	258.7462687
1D1	0	10
1D1	1	10
1D1	2	10
1D1	3	10
1D1	4	10
1D1	5	10
1D1	6	10
1D1	7	10
1D1	8	47.20915033
1D1	9	155.2360817
2D1	0	10
2D1	1	10
2D1	2	10
2D1	3	10
2D1	4	10
2D1	5	10
2D1	6	10
2D1	7	17.36111111
2D1	8	69.94397759
2D1	9	126.8699187
3D1	0	142.6712371
3D1	1	142.7864941
3D1	2	147.7574799
3D1	3	110.4140935
3D1	4	98.8302521
3D1	5	95.93111257
3D1	6	97.42472435
3D1	7	104.9278965
3D1	8	99.53539976
3D1	9	94.24903592
4D1	0	10
4D1	1	10
4D1	2	10
4D1	3	10
4D1	4	10
4D1	5	10
4D1	6	10
4D1	7	10
4D1	8	10
4D1	9	10.86912065
5D1	0	10
5D1	1	10
5D1	2	10
5D1	3	10
5D1	4	10
5D1	5	10
5D1	6	10
5D1	7	10
5D1	8	42.19620959
5D1	9	80.38680319
6D1	0	10
6D1	1	10
6D1	2	10
6D1	3	10
6D1	4	10
6D1	5	10
6D1	6	10
6D1	7	10
6D1	8	31.81449658
6D1	9	104.6546145
7D1	0	10
7D1	1	10
7D1	2	10
7D1	3	10
7D1	4	10
7D1	5	10
7D1	6	10
7D1	7	10
7D1	8	11.15671642
7D1	9	32.11700337
8D1	0	10
8D1	1	10
8D1	2	10
8D1	3	10
8D1	4	10
8D1	5	10
8D1	6	10
8D1	7	10
8D1	8	47.90509224
8D1	9	81.55635278
9D1	0	10
9D1	1	10
9D1	2	10
9D1	3	10
9D1	4	10
9D1	5	10
9D1	6	10
9D1	7	10
9D1	8	89.30755458
9D1	9	201.8973132
10D1	0	10
10D1	1	10
10D1	2	10
10D1	3	10
10D1	4	10
10D1	5	10
10D1	6	10
10D1	7	10
10D1	8	18.6339321
10D1	9	90.62464986
11D1	0	10
11D1	1	10
11D1	2	10
11D1	3	10
11D1	4	10
11D1	5	10
11D1	6	10
11D1	7	10
11D1	8	110.0541027
11D1	9	246.2771293
12D1	0	10
12D1	1	10
12D1	2	10
12D1	3	10
12D1	4	10
12D1	5	10
12D1	6	10
12D1	7	10
12D1	8	22.42541112
12D1	9	53.01449177
