# Supplementary material for: Timelines of infection and transmission dynamics of H1N1pdm09 in swine
Source: PLoS Pathog. 2020 Jul 24;16(7):e1008628. doi: 10.1371/journal.ppat.1008628 (PMC7446876; doi:10.1371/journal.ppat.1008628)
Supplement: S1 File — (ZIP) [file ppat.1008628.s005.zip › raw_data/data.PigCharacteristics.txt]

Team performing study	Study	Pig ID	pig age (weeks)	Avg Weight (kg)	pig gender	Pig Breed	pig type	virus strain	date of inoculation	Time of inoculation	inoculum dose	inoculation route	Date of contact	Time of contact (dpi/dpc)
Pirbright	transmission 1	1S1	10.5	30	female	Landrace	seeder	A/Swine/England/1353/09(pdmH1N1)	07-09-15	9:00	2.00E+07	IN	NA	NA
Pirbright	transmission 1	1S2	10.5	30	female	Landrace	seeder	A/Swine/England/1353/09(pdmH1N1)	07-09-15	9:00	2.00E+07	IN	NA	NA
Pirbright	transmission 1	1R1	10.5	30	female	Landrace	recipient	A/Swine/England/1353/09(pdmH1N1)	NA	NA	contact	contact	10-09-15	1
Pirbright	transmission 1	1R2	10.5	30	female	Landrace	recipient	A/Swine/England/1353/09(pdmH1N1)	NA	NA	contact	contact	11-09-15	2
Pirbright	transmission 1	1R3	10.5	30	female	Landrace	recipient	A/Swine/England/1353/09(pdmH1N1)	NA	NA	contact	contact	12-09-15	3
Pirbright	transmission 1	1R4	10.5	30	female	Landrace	recipient	A/Swine/England/1353/09(pdmH1N1)	NA	NA	contact	contact	13-09-15	4
Pirbright	transmission 1	1R5	10.5	30	female	Landrace	recipient	A/Swine/England/1353/09(pdmH1N1)	NA	NA	contact	contact	14-09-15	5
Pirbright	transmission 1	1R6	10.5	30	female	Landrace	recipient	A/Swine/England/1353/09(pdmH1N1)	NA	NA	contact	contact	15-09-15	6
Pirbright	transmission 1	1R7	10.5	30	female	Landrace	recipient	A/Swine/England/1353/09(pdmH1N1)	NA	NA	contact	contact	16-09-15	7
Pirbright	transmission 1	1R8	10.5	30	female	Landrace	recipient	A/Swine/England/1353/09(pdmH1N1)	NA	NA	contact	contact	17-09-15	8
Pirbright	transmission 1	1D1	10.5	30	female	Landrace	donor	A/Swine/England/1353/09(pdmH1N1)	NA	NA	contact	contact	09-09-15	2
Pirbright	transmission 1	1D2	10.5	30	female	Landrace	donor	A/Swine/England/1353/09(pdmH1N1)	NA	NA	contact	contact	09-09-15	2
Pirbright	transmission 2	2S1	10	28	female	Landrace	seeder	A/Swine/England/1353/09(pdmH1N1)	30-11-15	9:00	1.20E+07	IN	NA	NA
Pirbright	transmission 2	2S2	10	28	female	Landrace	seeder	A/Swine/England/1353/09(pdmH1N1)	30-11-15	9:00	1.20E+07	IN	NA	NA
Pirbright	transmission 2	2R1	10	28	female	Landrace	recipient	A/Swine/England/1353/09(pdmH1N1)	NA	NA	contact	contact	04-12-15	1
Pirbright	transmission 2	2R2	10	28	female	Landrace	recipient	A/Swine/England/1353/09(pdmH1N1)	NA	NA	contact	contact	05-12-15	2
Pirbright	transmission 2	2R3	10	28	female	Landrace	recipient	A/Swine/England/1353/09(pdmH1N1)	NA	NA	contact	contact	06-12-15	3
Pirbright	transmission 2	2R4	10	28	female	Landrace	recipient	A/Swine/England/1353/09(pdmH1N1)	NA	NA	contact	contact	07-12-15	4
Pirbright	transmission 2	2R5	10	28	female	Landrace	recipient	A/Swine/England/1353/09(pdmH1N1)	NA	NA	contact	contact	08-12-15	5
Pirbright	transmission 2	2R6	10	28	female	Landrace	recipient	A/Swine/England/1353/09(pdmH1N1)	NA	NA	contact	contact	09-12-15	6
Pirbright	transmission 2	2R7	10	28	female	Landrace	recipient	A/Swine/England/1353/09(pdmH1N1)	NA	NA	contact	contact	10-12-15	7
Pirbright	transmission 2	2R8	10	28	female	Landrace	recipient	A/Swine/England/1353/09(pdmH1N1)	NA	NA	contact	contact	11-12-15	8
Pirbright	transmission 2	2D1	10	28	female	Landrace	donor	A/Swine/England/1353/09(pdmH1N1)	NA	NA	contact	contact	02-12-15	2
Pirbright	transmission 2	2D2	10	28	female	Landrace	donor	A/Swine/England/1353/09(pdmH1N1)	NA	NA	contact	contact	02-12-15	2
Pirbright	transmission 3	3S1	9.5	26	female	Landrace	seeder	A/Swine/England/1353/09(pdmH1N1)	07-03-16	9:00	1.20E+07	IN	NA	NA
Pirbright	transmission 3	3S2	9.5	26	female	Landrace	seeder	A/Swine/England/1353/09(pdmH1N1)	07-03-16	9:00	1.20E+07	IN	NA	NA
Pirbright	transmission 3	3R1	9.5	26	female	Landrace	recipient	A/Swine/England/1353/09(pdmH1N1)	NA	NA	contact	contact	10-03-16	1
Pirbright	transmission 3	3R2	9.5	26	female	Landrace	recipient	A/Swine/England/1353/09(pdmH1N1)	NA	NA	contact	contact	11-03-16	2
Pirbright	transmission 3	3R3	9.5	26	female	Landrace	recipient	A/Swine/England/1353/09(pdmH1N1)	NA	NA	contact	contact	12-03-16	3
Pirbright	transmission 3	3R4	9.5	26	female	Landrace	recipient	A/Swine/England/1353/09(pdmH1N1)	NA	NA	contact	contact	13-03-16	4
Pirbright	transmission 3	3R5	9.5	26	female	Landrace	recipient	A/Swine/England/1353/09(pdmH1N1)	NA	NA	contact	contact	14-03-16	5
Pirbright	transmission 3	3R6	9.5	26	female	Landrace	recipient	A/Swine/England/1353/09(pdmH1N1)	NA	NA	contact	contact	15-03-16	6
Pirbright	transmission 3	3R7	9.5	26	female	Landrace	recipient	A/Swine/England/1353/09(pdmH1N1)	NA	NA	contact	contact	16-03-16	7
Pirbright	transmission 3	3R8	9.5	26	female	Landrace	recipient	A/Swine/England/1353/09(pdmH1N1)	NA	NA	contact	contact	17-03-16	8
Pirbright	transmission 3	3D1	9.5	26	female	Landrace	donor	A/Swine/England/1353/09(pdmH1N1)	NA	NA	contact	contact	09-03-16	2
Pirbright	transmission 3	3D2	9.5	26	female	Landrace	donor	A/Swine/England/1353/09(pdmH1N1)	NA	NA	contact	contact	09-03-16	2
Pirbright	transmission 4	4S1	11	32	female	Landrace	seeder	A/Swine/England/1353/09(pdmH1N1)	11-04-16	14:30	1.20E+07	IN	NA	NA
Pirbright	transmission 4	4S2	11	32	female	Landrace	seeder	A/Swine/England/1353/09(pdmH1N1)	11-04-16	14:30	1.20E+07	IN	NA	NA
Pirbright	transmission 4	4R1	11	32	female	Landrace	recipient	A/Swine/England/1353/09(pdmH1N1)	NA	NA	contact	contact	14-04-16	1
Pirbright	transmission 4	4R2	11	32	female	Landrace	recipient	A/Swine/England/1353/09(pdmH1N1)	NA	NA	contact	contact	15-04-16	2
Pirbright	transmission 4	4R3	11	32	female	Landrace	recipient	A/Swine/England/1353/09(pdmH1N1)	NA	NA	contact	contact	16-04-16	3
Pirbright	transmission 4	4R4	11	32	female	Landrace	recipient	A/Swine/England/1353/09(pdmH1N1)	NA	NA	contact	contact	17-04-16	4
Pirbright	transmission 4	4R5	11	32	female	Landrace	recipient	A/Swine/England/1353/09(pdmH1N1)	NA	NA	contact	contact	18-04-16	5
Pirbright	transmission 4	4R6	11	32	female	Landrace	recipient	A/Swine/England/1353/09(pdmH1N1)	NA	NA	contact	contact	19-04-16	6
Pirbright	transmission 4	4R7	11	32	female	Landrace	recipient	A/Swine/England/1353/09(pdmH1N1)	NA	NA	contact	contact	20-04-16	7
Pirbright	transmission 4	4R8	11	32	female	Landrace	recipient	A/Swine/England/1353/09(pdmH1N1)	NA	NA	contact	contact	21-04-16	8
Pirbright	transmission 4	4D1	11	32	female	Landrace	donor	A/Swine/England/1353/09(pdmH1N1)	NA	NA	contact	contact	13-04-16	2
Pirbright	transmission 4	4D2	11	30	female	Landrace	donor	A/Swine/England/1353/09(pdmH1N1)	NA	NA	contact	contact	13-04-16	2
Pirbright	transmission 5	5S1	11	30	female	Landrace	seeder	A/Swine/England/1353/09(pdmH1N1)	29-08-16	9:00	1.20E+07	IN	NA	NA
Pirbright	transmission 5	5S2	11	30	female	Landrace	seeder	A/Swine/England/1353/09(pdmH1N1)	29-08-16	9:00	1.20E+07	IN	NA	NA
Pirbright	transmission 5	5R1	11	30	female	Landrace	recipient	A/Swine/England/1353/09(pdmH1N1)	NA	NA	contact	contact	01-09-16	1
Pirbright	transmission 5	5R2	11	30	female	Landrace	recipient	A/Swine/England/1353/09(pdmH1N1)	NA	NA	contact	contact	02-09-16	2
Pirbright	transmission 5	5R3	11	30	female	Landrace	recipient	A/Swine/England/1353/09(pdmH1N1)	NA	NA	contact	contact	03-09-16	3
Pirbright	transmission 5	5R4	11	30	female	Landrace	recipient	A/Swine/England/1353/09(pdmH1N1)	NA	NA	contact	contact	04-09-16	4
Pirbright	transmission 5	5R5	11	30	female	Landrace	recipient	A/Swine/England/1353/09(pdmH1N1)	NA	NA	contact	contact	05-09-16	5
Pirbright	transmission 5	5R6	11	30	female	Landrace	recipient	A/Swine/England/1353/09(pdmH1N1)	NA	NA	contact	contact	06-09-16	6
Pirbright	transmission 5	5R7	11	30	female	Landrace	recipient	A/Swine/England/1353/09(pdmH1N1)	NA	NA	contact	contact	07-09-16	7
Pirbright	transmission 5	5R8	11	30	female	Landrace	recipient	A/Swine/England/1353/09(pdmH1N1)	NA	NA	contact	contact	08-09-16	8
Pirbright	transmission 6	5D1	11	30	female	Landrace	donor	A/Swine/England/1353/09(pdmH1N1)	NA	NA	contact	contact	31-08-16	2
Pirbright	transmission 6	5D2	11	30	female	Landrace	donor	A/Swine/England/1353/09(pdmH1N1)	NA	NA	contact	contact	31-08-16	2
Pirbright	transmission 6	6S1	9	26	female	Landrace/Hampshire	seeder	A/Swine/England/1353/09(pdmH1N1)	20-03-17	9:00	1.20E+07	IN	NA	NA
Pirbright	transmission 6	6S2	9	26	female	Landrace/Hampshire	seeder	A/Swine/England/1353/09(pdmH1N1)	20-03-17	9:00	1.20E+07	IN	NA	NA
Pirbright	transmission 6	6R1	9	26	female	Landrace/Hampshire	recipient	A/Swine/England/1353/09(pdmH1N1)	NA	NA	contact	contact	10-09-15	1
Pirbright	transmission 6	6R2	9	26	female	Landrace/Hampshire	recipient	A/Swine/England/1353/09(pdmH1N1)	NA	NA	contact	contact	11-09-15	2
Pirbright	transmission 6	6R3	9	26	female	Landrace/Hampshire	recipient	A/Swine/England/1353/09(pdmH1N1)	NA	NA	contact	contact	12-09-15	3
Pirbright	transmission 6	6R4	9	26	female	Landrace/Hampshire	recipient	A/Swine/England/1353/09(pdmH1N1)	NA	NA	contact	contact	13-09-15	4
Pirbright	transmission 6	6R5	9	26	female	Landrace/Hampshire	recipient	A/Swine/England/1353/09(pdmH1N1)	NA	NA	contact	contact	14-09-15	5
Pirbright	transmission 6	6R6	9	26	female	Landrace/Hampshire	recipient	A/Swine/England/1353/09(pdmH1N1)	NA	NA	contact	contact	15-09-15	6
Pirbright	transmission 6	6R7	9	26	female	Landrace/Hampshire	recipient	A/Swine/England/1353/09(pdmH1N1)	NA	NA	contact	contact	16-09-15	7
Pirbright	transmission 6	6R8	9	26	female	Landrace/Hampshire	recipient	A/Swine/England/1353/09(pdmH1N1)	NA	NA	contact	contact	17-09-15	8
Pirbright	transmission 6	6D1	9	26	female	Landrace/Hampshire	donor	A/Swine/England/1353/09(pdmH1N1)	NA	NA	contact	contact	09-09-15	2
Pirbright	transmission 6	6D2	9	26	female	Landrace/Hampshire	donor	A/Swine/England/1353/09(pdmH1N1)	NA	NA	contact	contact	09-09-15	2
Pirbright	transmission 7	7S1	12	40	female	Landrace/Hampshire	seeder	A/Swine/England/1353/09(pdmH1N1)	10-04-17	9:00	1.20E+07	IN	NA	NA
Pirbright	transmission 7	7S2	12	40	female	Landrace/Hampshire	seeder	A/Swine/England/1353/09(pdmH1N1)	10-04-17	9:00	1.20E+07	IN	NA	NA
Pirbright	transmission 7	7R1	12	40	female	Landrace/Hampshire	recipient	A/Swine/England/1353/09(pdmH1N1)	NA	NA	contact	contact	04-12-15	1
Pirbright	transmission 7	7R2	12	40	female	Landrace/Hampshire	recipient	A/Swine/England/1353/09(pdmH1N1)	NA	NA	contact	contact	05-12-15	2
Pirbright	transmission 7	7R3	12	40	female	Landrace/Hampshire	recipient	A/Swine/England/1353/09(pdmH1N1)	NA	NA	contact	contact	06-12-15	3
Pirbright	transmission 7	7R4	12	40	female	Landrace/Hampshire	recipient	A/Swine/England/1353/09(pdmH1N1)	NA	NA	contact	contact	07-12-15	4
Pirbright	transmission 7	7R5	12	40	female	Landrace/Hampshire	recipient	A/Swine/England/1353/09(pdmH1N1)	NA	NA	contact	contact	08-12-15	5
Pirbright	transmission 7	7R6	12	40	female	Landrace/Hampshire	recipient	A/Swine/England/1353/09(pdmH1N1)	NA	NA	contact	contact	09-12-15	6
Pirbright	transmission 7	7R7	12	40	female	Landrace/Hampshire	recipient	A/Swine/England/1353/09(pdmH1N1)	NA	NA	contact	contact	10-12-15	7
Pirbright	transmission 7	7R8	12	40	female	Landrace/Hampshire	recipient	A/Swine/England/1353/09(pdmH1N1)	NA	NA	contact	contact	11-12-15	8
Pirbright	transmission 7	7D1	12	40	female	Landrace/Hampshire	donor	A/Swine/England/1353/09(pdmH1N1)	NA	NA	contact	contact	02-12-15	2
Pirbright	transmission 7	7D2	12	40	female	Landrace/Hampshire	donor	A/Swine/England/1353/09(pdmH1N1)	NA	NA	contact	contact	02-12-15	2
Pirbright	transmission 8	8S1	7.5	21	female	Landrace/Hampshire	seeder	A/Swine/England/1353/09(pdmH1N1)	15-05-17	9:00	1.20E+07	IN	NA	NA
Pirbright	transmission 8	8S2	7.5	21	female	Landrace/Hampshire	seeder	A/Swine/England/1353/09(pdmH1N1)	15-05-17	9:00	1.20E+07	IN	NA	NA
Pirbright	transmission 8	8R1	7.5	21	female	Landrace/Hampshire	recipient	A/Swine/England/1353/09(pdmH1N1)	NA	NA	contact	contact	10-03-16	1
Pirbright	transmission 8	8R2	7.5	21	female	Landrace/Hampshire	recipient	A/Swine/England/1353/09(pdmH1N1)	NA	NA	contact	contact	11-03-16	2
Pirbright	transmission 8	8R3	7.5	21	female	Landrace/Hampshire	recipient	A/Swine/England/1353/09(pdmH1N1)	NA	NA	contact	contact	12-03-16	3
Pirbright	transmission 8	8R4	7.5	21	female	Landrace/Hampshire	recipient	A/Swine/England/1353/09(pdmH1N1)	NA	NA	contact	contact	13-03-16	4
Pirbright	transmission 8	8R5	7.5	21	female	Landrace/Hampshire	recipient	A/Swine/England/1353/09(pdmH1N1)	NA	NA	contact	contact	14-03-16	5
Pirbright	transmission 8	8R6	7.5	21	female	Landrace/Hampshire	recipient	A/Swine/England/1353/09(pdmH1N1)	NA	NA	contact	contact	15-03-16	6
Pirbright	transmission 8	8R7	7.5	21	female	Landrace/Hampshire	recipient	A/Swine/England/1353/09(pdmH1N1)	NA	NA	contact	contact	16-03-16	7
Pirbright	transmission 8	8R8	7.5	21	female	Landrace/Hampshire	recipient	A/Swine/England/1353/09(pdmH1N1)	NA	NA	contact	contact	17-03-16	8
Pirbright	transmission 8	8D1	7.5	21	female	Landrace/Hampshire	donor	A/Swine/England/1353/09(pdmH1N1)	NA	NA	contact	contact	09-03-16	2
Pirbright	transmission 8	8D2	7.5	21	female	Landrace/Hampshire	donor	A/Swine/England/1353/09(pdmH1N1)	NA	NA	contact	contact	09-03-16	2
Pirbright	transmission 9	9S1	7	19	female	Landrace/Hampshire	seeder	A/Swine/England/1353/09(pdmH1N1)	05-06-17	14:30	1.20E+07	IN	NA	NA
Pirbright	transmission 9	9S2	7	19	female	Landrace/Hampshire	seeder	A/Swine/England/1353/09(pdmH1N1)	05-06-17	14:30	1.20E+07	IN	NA	NA
Pirbright	transmission 9	9R1	7	19	female	Landrace/Hampshire	recipient	A/Swine/England/1353/09(pdmH1N1)	NA	NA	contact	contact	14-04-16	1
Pirbright	transmission 9	9R2	7	19	female	Landrace/Hampshire	recipient	A/Swine/England/1353/09(pdmH1N1)	NA	NA	contact	contact	15-04-16	2
Pirbright	transmission 9	9R3	7	19	female	Landrace/Hampshire	recipient	A/Swine/England/1353/09(pdmH1N1)	NA	NA	contact	contact	16-04-16	3
Pirbright	transmission 9	9R4	7	19	female	Landrace/Hampshire	recipient	A/Swine/England/1353/09(pdmH1N1)	NA	NA	contact	contact	17-04-16	4
Pirbright	transmission 9	9R5	7	19	female	Landrace/Hampshire	recipient	A/Swine/England/1353/09(pdmH1N1)	NA	NA	contact	contact	18-04-16	5
Pirbright	transmission 9	9R6	7	19	female	Landrace/Hampshire	recipient	A/Swine/England/1353/09(pdmH1N1)	NA	NA	contact	contact	19-04-16	6
Pirbright	transmission 9	9R7	7	19	female	Landrace/Hampshire	recipient	A/Swine/England/1353/09(pdmH1N1)	NA	NA	contact	contact	20-04-16	7
Pirbright	transmission 9	9R8	7	19	female	Landrace/Hampshire	recipient	A/Swine/England/1353/09(pdmH1N1)	NA	NA	contact	contact	21-04-16	8
Pirbright	transmission 9	9D1	7	19	female	Landrace/Hampshire	donor	A/Swine/England/1353/09(pdmH1N1)	NA	NA	contact	contact	13-04-16	2
Pirbright	transmission 9	9D2	7	19	female	Landrace/Hampshire	donor	A/Swine/England/1353/09(pdmH1N1)	NA	NA	contact	contact	13-04-16	2
Pirbright	transmission 10	10S1	7	20	female	Landrace/Hampshire	seeder	A/Swine/England/1353/09(pdmH1N1)	10-07-17	9:00	1.20E+07	IN	NA	NA
Pirbright	transmission 10	10S2	7	20	female	Landrace/Hampshire	seeder	A/Swine/England/1353/09(pdmH1N1)	11-07-17	9:00	1.20E+07	IN	NA	NA
Pirbright	transmission 10	10R1	7	20	female	Landrace/Hampshire	recipient	A/Swine/England/1353/09(pdmH1N1)	NA	NA	contact	contact	01-09-16	1
Pirbright	transmission 10	10R2	7	20	female	Landrace/Hampshire	recipient	A/Swine/England/1353/09(pdmH1N1)	NA	NA	contact	contact	02-09-16	2
Pirbright	transmission 10	10R3	7	20	female	Landrace/Hampshire	recipient	A/Swine/England/1353/09(pdmH1N1)	NA	NA	contact	contact	03-09-16	3
Pirbright	transmission 10	10R4	7	20	female	Landrace/Hampshire	recipient	A/Swine/England/1353/09(pdmH1N1)	NA	NA	contact	contact	04-09-16	4
Pirbright	transmission 10	10R5	7	20	female	Landrace/Hampshire	recipient	A/Swine/England/1353/09(pdmH1N1)	NA	NA	contact	contact	05-09-16	5
Pirbright	transmission 10	10R6	7	20	female	Landrace/Hampshire	recipient	A/Swine/England/1353/09(pdmH1N1)	NA	NA	contact	contact	06-09-16	6
Pirbright	transmission 10	10R7	7	20	female	Landrace/Hampshire	recipient	A/Swine/England/1353/09(pdmH1N1)	NA	NA	contact	contact	07-09-16	7
Pirbright	transmission 10	10R8	7	20	female	Landrace/Hampshire	recipient	A/Swine/England/1353/09(pdmH1N1)	NA	NA	contact	contact	08-09-16	8
Pirbright	transmission 10	10D1	7	20	female	Landrace/Hampshire	donor	A/Swine/England/1353/09(pdmH1N1)	NA	NA	contact	contact	31-08-16	2
Pirbright	transmission 10	10D2	7	20	female	Landrace/Hampshire	donor	A/Swine/England/1353/09(pdmH1N1)	NA	NA	contact	contact	31-08-16	2
Pirbright	transmission 11	11S1	6	15	female	Landrace/Hampshire	seeder	A/Swine/England/1353/09(pdmH1N1)	31-07-17	9:00	1.20E+07	IN	NA	NA
Pirbright	transmission 11	11S2	6	15	female	Landrace/Hampshire	seeder	A/Swine/England/1353/09(pdmH1N1)	31-07-17	9:00	1.20E+07	IN	NA	NA
Pirbright	transmission 11	11R1	6	15	female	Landrace/Hampshire	recipient	A/Swine/England/1353/09(pdmH1N1)	NA	NA	contact	contact	10-09-15	1
Pirbright	transmission 11	11R2	6	15	female	Landrace/Hampshire	recipient	A/Swine/England/1353/09(pdmH1N1)	NA	NA	contact	contact	11-09-15	2
Pirbright	transmission 11	11R3	6	15	female	Landrace/Hampshire	recipient	A/Swine/England/1353/09(pdmH1N1)	NA	NA	contact	contact	12-09-15	3
Pirbright	transmission 11	11R4	6	15	female	Landrace/Hampshire	recipient	A/Swine/England/1353/09(pdmH1N1)	NA	NA	contact	contact	13-09-15	4
Pirbright	transmission 11	11R5	6	15	female	Landrace/Hampshire	recipient	A/Swine/England/1353/09(pdmH1N1)	NA	NA	contact	contact	14-09-15	5
Pirbright	transmission 11	11R6	6	15	female	Landrace/Hampshire	recipient	A/Swine/England/1353/09(pdmH1N1)	NA	NA	contact	contact	15-09-15	6
Pirbright	transmission 11	11R7	6	15	female	Landrace/Hampshire	recipient	A/Swine/England/1353/09(pdmH1N1)	NA	NA	contact	contact	16-09-15	7
Pirbright	transmission 11	11R8	6	15	female	Landrace/Hampshire	recipient	A/Swine/England/1353/09(pdmH1N1)	NA	NA	contact	contact	17-09-15	8
Pirbright	transmission 11	11D1	6	15	female	Landrace/Hampshire	donor	A/Swine/England/1353/09(pdmH1N1)	NA	NA	contact	contact	09-09-15	2
Pirbright	transmission 11	11D2	6	15	female	Landrace/Hampshire	donor	A/Swine/England/1353/09(pdmH1N1)	NA	NA	contact	contact	09-09-15	2
Pirbright	transmission 12	12S1	9.5	28	female	Landrace/Hampshire	seeder	A/Swine/England/1353/09(pdmH1N1)	04-09-17	9:00	1.20E+07	IN	NA	NA
Pirbright	transmission 12	12S2	9.5	28	female	Landrace/Hampshire	seeder	A/Swine/England/1353/09(pdmH1N1)	04-09-17	9:00	1.20E+07	IN	NA	NA
Pirbright	transmission 12	12R1	9.5	28	female	Landrace/Hampshire	recipient	A/Swine/England/1353/09(pdmH1N1)	NA	NA	contact	contact	04-12-15	1
Pirbright	transmission 12	12R2	9.5	28	female	Landrace/Hampshire	recipient	A/Swine/England/1353/09(pdmH1N1)	NA	NA	contact	contact	05-12-15	2
Pirbright	transmission 12	12R3	9.5	28	female	Landrace/Hampshire	recipient	A/Swine/England/1353/09(pdmH1N1)	NA	NA	contact	contact	06-12-15	3
Pirbright	transmission 12	12R4	9.5	28	female	Landrace/Hampshire	recipient	A/Swine/England/1353/09(pdmH1N1)	NA	NA	contact	contact	07-12-15	4
Pirbright	transmission 12	12R5	9.5	28	female	Landrace/Hampshire	recipient	A/Swine/England/1353/09(pdmH1N1)	NA	NA	contact	contact	08-12-15	5
Pirbright	transmission 12	12R6	9.5	28	female	Landrace/Hampshire	recipient	A/Swine/England/1353/09(pdmH1N1)	NA	NA	contact	contact	09-12-15	6
Pirbright	transmission 12	12R7	9.5	28	female	Landrace/Hampshire	recipient	A/Swine/England/1353/09(pdmH1N1)	NA	NA	contact	contact	10-12-15	7
Pirbright	transmission 12	12R8	9.5	28	female	Landrace/Hampshire	recipient	A/Swine/England/1353/09(pdmH1N1)	NA	NA	contact	contact	11-12-15	8
Pirbright	transmission 12	12D1	9.5	28	female	Landrace/Hampshire	donor	A/Swine/England/1353/09(pdmH1N1)	NA	NA	contact	contact	02-12-15	2
Pirbright	transmission 12	12D2	9.5	28	female	Landrace/Hampshire	donor	A/Swine/England/1353/09(pdmH1N1)	NA	NA	contact	contact	02-12-15	2
