# Supplementary material for: Timelines of infection and transmission dynamics of H1N1pdm09 in swine
Source: PLoS Pathog. 2020 Jul 24;16(7):e1008628. doi: 10.1371/journal.ppat.1008628 (PMC7446876; doi:10.1371/journal.ppat.1008628)
Supplement: S1 File — (ZIP) [file ppat.1008628.s005.zip › raw_data/data.Viral.titres.txt]

Study	time	Pig ID	value
T01	0	1D1	1
T01	1	1D1	1
T01	2	1D1	55
T01	3	1D1	6500
T01	4	1D1	2000
T01	5	1D1	1000
T01	6	1D1	130
T01	7	1D1	1
T01	8	1D1	1
T01	0	1D2	1
T01	1	1D2	1500
T01	2	1D2	7000
T01	3	1D2	14500
T01	4	1D2	8000
T01	5	1D2	400
T01	6	1D2	5
T01	7	1D2	1
T01	8	1D2	1
T01	0	1R1	1
T01	1	1R1	1
T01	2	1R1	1
T01	3	1R1	1
T01	4	1R1	1
T01	5	1R1	1
T01	6	1R1	1
T01	0	1R2	1
T01	1	1R2	1
T01	2	1R2	1
T01	3	1R2	1
T01	4	1R2	1
T01	5	1R2	1
T01	6	1R2	1
T01	0	1R3	1
T01	1	1R3	1
T01	2	1R3	1
T01	3	1R3	1
T01	4	1R3	1
T01	5	1R3	10
T01	6	1R3	1550
T01	0	1R4	1
T01	1	1R4	1
T01	2	1R4	1
T01	3	1R4	350
T01	4	1R4	6000
T01	5	1R4	2500
T01	6	1R4	650
T01	0	1R5	1
T01	1	1R5	1
T01	2	1R5	1
T01	3	1R5	1
T01	4	1R5	1
T01	5	1R5	1
T01	6	1R5	1
T01	0	1R6	1
T01	1	1R6	1
T01	2	1R6	1
T01	3	1R6	1
T01	4	1R6	1
T01	5	1R6	1
T01	6	1R6	1
T01	0	1R7	1
T01	1	1R7	1
T01	2	1R7	1
T01	3	1R7	1
T01	4	1R7	1
T01	5	1R7	1
T01	6	1R7	1
T01	0	1R8	1
T01	1	1R8	1
T01	2	1R8	1
T01	3	1R8	1
T01	4	1R8	1
T01	5	1R8	1
T01	6	1R8	1
T01	-2	1S1	105000
T01	-1	1S1	85000
T01	0	1S1	19500
T01	-2	1S2	5000
T01	-1	1S2	15000
T01	0	1S2	22500
T02	0	2D2	1
T02	1	2D2	1
T02	1.25	2D2	1
T02	2	2D2	1
T02	2.25	2D2	700
T02	3	2D2
T02	3.25	2D2	4100
T02	4	2D2	9000
T02	4.25	2D2	1550
T02	5	2D2	1350
T02	5.25	2D2	2050
T02	6	2D2	50
T02	6.25	2D2	150
T02	7	2D2	50
T02	7.25	2D2	1
T02	8	2D2	1
T02	8.25	2D2	1
T02	9	2D2	1
T02	0	2D1	1
T02	1	2D1	1
T02	1.25	2D1	1200
T02	2	2D1	33500
T02	2.25	2D1	3350
T02	3	2D1	1600
T02	3.25	2D1	3500
T02	4	2D1	2150000
T02	4.25	2D1	215000
T02	5	2D1	135000
T02	5.25	2D1	160000
T02	6	2D1	1250
T02	6.25	2D1	300
T02	7	2D1	1
T02	7.25	2D1	1
T02	8	2D1	1
T02	8.25	2D1	1
T02	9	2D2	1
T02	0	2R1	1
T02	1	2R1	1
T02	2	2R1	1
T02	3	2R1	1
T02	4	2R1	7000
T02	5	2R1	1300
T02	0	2R2	1
T02	1	2R2	1
T02	2	2R2	1
T02	3	2R2	1
T02	4	2R2	450
T02	5	2R2	400
T02	0	2R3	1
T02	1	2R3	1
T02	2	2R3	1
T02	3	2R3	1
T02	4	2R3	250
T02	5	2R3	4000
T02	0	2R4	1
T02	1	2R4	1
T02	2	2R4	1
T02	3	2R4	16500
T02	4	2R4	19000
T02	5	2R4	2300
T02	0	2R5	1
T02	1	2R5	1
T02	2	2R5	3300
T02	3	2R5	32000
T02	4	2R5	950
T02	5	2R5	2150
T02	0	2R6	1
T02	1	2R6	1
T02	2	2R6	1
T02	3	2R6	1
T02	4	2R6	1
T02	5	2R6	1
T02	0	2R7	1
T02	1	2R7	1
T02	2	2R7	1
T02	3	2R7	1
T02	4	2R7	1
T02	5	2R7	1
T02	0	2R8	1
T02	1	2R8	1
T02	2	2R8	1
T02	3	2R8	1
T02	4	2R8	1
T02	5	2R8	1
T02	-2	2S1	2650
T02	-1	2S1	2400
T02	0	2S1	23000
T02	-2	2S2	195000
T02	-1	2S2	250000
T02	0	2S2	21000
T03	0	3D1	1
T03	1	3D1	1
T03	1.25	3D1	1
T03	2	3D1	1
T03	2.25	3D1	1
T03	3	3D1	1
T03	3.25	3D1	1
T03	4	3D1	1
T03	4.25	3D1	1
T03	5	3D1	1
T03	5.25	3D1	85
T03	6	3D1	300
T03	6.25	3D1	85
T03	7	3D1	35
T03	7.25	3D1	1
T03	8	3D1	1
T03	8.25	3D1	1
T03	9	3D1	1
T03	0	3D2	1
T03	1	3D2	1
T03	1.25	3D2	1
T03	2	3D2	1
T03	2.25	3D2	1
T03	3	3D2	85
T03	3.25	3D2	170
T03	4	3D2	1250
T03	4.25	3D2	300
T03	5	3D2	90
T03	5.25	3D2	400
T03	6	3D2	1
T03	6.25	3D2	1
T03	7	3D2	1
T03	7.25	3D2	1
T03	8	3D2	1
T03	8.25	3D2	1
T03	9	3D2	1
T03	0	3R1	1
T03	1	3R1	1
T03	2	3R1	1
T03	3	3R1	1
T03	4	3R1	1
T03	5	3R1	1
T03	0	3R2	1
T03	1	3R2	1
T03	2	3R2	1
T03	3	3R2	1
T03	4	3R2	1
T03	5	3R2	1
T03	0	3R3	1
T03	1	3R3	1
T03	2	3R3	1
T03	3	3R3	1
T03	4	3R3	1
T03	5	3R3	1
T03	0	3R4	1
T03	1	3R4	1
T03	2	3R4	1
T03	3	3R4	1
T03	4	3R4	1
T03	5	3R4	1
T03	0	3R5	1
T03	1	3R5	1
T03	2	3R5	1
T03	3	3R5	1
T03	4	3R5	1
T03	5	3R5	660
T03	0	3R6	1
T03	1	3R6	1
T03	2	3R6	1
T03	3	3R6	1
T03	4	3R6	1
T03	5	3R6	1
T03	0	3R7	1
T03	1	3R7	1
T03	2	3R7	1
T03	3	3R7	1
T03	4	3R7	1
T03	5	3R7	1
T03	0	3R8	1
T03	1	3R8	1
T03	2	3R8	1
T03	3	3R8	1
T03	4	3R8	1
T03	5	3R8	1
T03	-2	3S1	42000
T03	-1	3S1	13000
T03	0	3S1	5000
T03	-2	3S2	7500
T03	-1	3S2	12500
T03	0	3S2	7500
T04	0	4D1	1
T04	1	4D1	1
T04	1.25	4D1	1
T04	2	4D1	1
T04	2.25	4D1	45
T04	3	4D1	210
T04	3.25	4D1	95
T04	4	4D1	290
T04	4.25	4D1	150
T04	5	4D1	750
T04	5.25	4D1	1100
T04	6	4D1	135
T04	6.25	4D1	45
T04	7	4D1	1
T04	7.25	4D1	1
T04	8	4D1	1
T04	8.25	4D1	1
T04	9	4D1	1
T04	0	4D2	1
T04	1	4D2	1
T04	1.25	4D2	75
T04	2	4D2	70000
T04	2.25	4D2	12300
T04	3	4D2	850
T04	3.25	4D2	3100
T04	4	4D2	1350
T04	4.25	4D2	1700
T04	5	4D2	2050
T04	5.25	4D2	5500
T04	6	4D2	9000
T04	6.25	4D2	800
T04	7	4D2	75
T04	7.25	4D2	35
T04	8	4D2	1
T04	8.25	4D2	1
T04	9	4D2	1
T04	0	4R1	1
T04	1	4R1	1
T04	2	4R1	1
T04	3	4R1	1
T04	4	4R1	1
T04	5	4R1	1
T04	0	4R2	1
T04	1	4R2	1
T04	2	4R2	13
T04	3	4R2	1
T04	4	4R2	1
T04	5	4R2	1
T04	0	4R3	1
T04	1	4R3	1
T04	2	4R3	1
T04	3	4R3	1
T04	4	4R3	1
T04	5	4R3	1
T04	0	4R4	1
T04	1	4R4	1
T04	2	4R4	1
T04	3	4R4	1
T04	4	4R4	1
T04	5	4R4	1
T04	0	4R5	1
T04	1	4R5	1
T04	2	4R5	1
T04	3	4R5	1
T04	4	4R5	1
T04	5	4R5	1
T04	0	4R6	1
T04	1	4R6	1
T04	2	4R6	1
T04	3	4R6	1
T04	4	4R6	1
T04	5	4R6	1
T04	0	4R7	1
T04	1	4R7	1
T04	2	4R7	1
T04	3	4R7	1
T04	4	4R7	1
T04	5	4R7	1
T04	0	4R8	1
T04	1	4R8	1
T04	2	4R8	1
T04	3	4R8	1
T04	4	4R8	1
T04	5	4R8	1
T04	-2	4S1	180000
T04	-1	4S1	36500
T04	0	4S1	7500
T04	-2	4S2	115
T04	-1	4S2	2250
T04	0	4S2	4500
T05	0	5D1	1
T05	1	5D1	1
T05	1.25	5D1	1
T05	2	5D1	1
T05	2.25	5D1	200
T05	3	5D1	150
T05	3.25	5D1	4500
T05	4	5D1	10000
T05	4.25	5D1	6000
T05	5	5D1	6000
T05	5.25	5D1	2500
T05	6	5D1	100
T05	6.25	5D1	100
T05	7	5D1	50
T05	7.25	5D1	50
T05	8	5D1	500
T05	0	5D2	1
T05	1	5D2	1
T05	1.25	5D2	1
T05	2	5D2	1
T05	2.25	5D2	30000
T05	3	5D2	20000
T05	3.25	5D2	30000
T05	4	5D2	3500
T05	4.25	5D2	2000
T05	5	5D2	2000
T05	5.25	5D2	1500
T05	6	5D2	1150
T05	6.25	5D2	1
T05	7	5D2	1
T05	7.25	5D2	1
T05	8	5D2	1
T05	0	5R1	1
T05	1	5R1	1
T05	2	5R1	1
T05	3	5R1	15
T05	4	5R1	21000
T05	5	5R1	23000
T05	6	5R1	1
T05	0	5R2	1
T05	1	5R2	1
T05	2	5R2	1
T05	3	5R2	1
T05	4	5R2	1
T05	5	5R2	1
T05	6	5R2
T05	0	5R3	1
T05	1	5R3	1
T05	2	5R3	1
T05	3	5R3	1
T05	4	5R3	2500
T05	5	5R3	4000
T05	6	5R3
T05	0	5R4	1
T05	1	5R4	1
T05	2	5R4	1
T05	3	5R4	1600
T05	4	5R4	3000
T05	5	5R4	13500
T05	6	5R4
T05	0	5R5	1
T05	1	5R5	1
T05	2	5R5	1
T05	3	5R5	1
T05	4	5R5	1
T05	5	5R5	1
T05	6	5R5
T05	0	5R6	1
T05	1	5R6	1
T05	2	5R6	1
T05	3	5R6	1
T05	4	5R6	1
T05	5	5R6	1
T05	6	5R6
T05	0	5R7	1
T05	1	5R7	1
T05	2	5R7	1
T05	3	5R7	1
T05	4	5R7	1
T05	5	5R7	1
T05	6	5R7
T05	0	5R8	1
T05	1	5R8	1
T05	2	5R8	1
T05	3	5R8	1
T05	4	5R8	1
T05	5	5R8	1
T05	6	5R8
T05	-2	5S1	1000
T05	-1	5S1	1450
T05	0	5S1	650
T05	-2	5S2	25000
T05	-1	5S2	75000
T05	0	5S2	30000
T06	0	6D1	1
T06	1	6D1	1
T06	1.25	6D1	5
T06	2	6D1	350
T06	2.25	6D1	20000
T06	3	6D1	50000
T06	3.25	6D1	300000
T06	4	6D1	400000
T06	4.25	6D1	3500000
T06	5	6D1	3500000
T06	5.25	6D1	23500
T06	6	6D1	1500
T06	6.25	6D1	15
T06	7	6D1	30
T06	7.25	6D1	20
T06	8	6D1	5
T06	8.25	6D1	1
T06	0	6D2	1
T06	1	6D2	1
T06	1.25	6D2	1
T06	2	6D2	1
T06	2.25	6D2	1
T06	3	6D2	20
T06	3.25	6D2	5
T06	4	6D2	5
T06	4.25	6D2	70
T06	5	6D2	950
T06	5.25	6D2	1500
T06	6	6D2	400
T06	6.25	6D2	1
T06	7	6D2	15
T06	7.25	6D2	5
T06	8	6D2	30
T06	8.25	6D2	1
T06	1	6R1	1
T06	2	6R1	1
T06	3	6R1	1
T06	4	6R1	1
T06	5	6R1	1
T06	6	6R1	1
T06	1	6R2	1
T06	2	6R2	1
T06	3	6R2	45
T06	4	6R2	10
T06	5	6R2	550
T06	6	6R2	80000
T06	1	6R3	65
T06	2	6R3	1
T06	3	6R3	1
T06	4	6R3	1
T06	5	6R3	215
T06	6	6R3	3500
T06	1	6R4	200
T06	2	6R4	135
T06	3	6R4	12500
T06	4	6R4	4000
T06	5	6R4	4500
T06	6	6R4	1400
T06	1	6R5	60
T06	2	6R5	5
T06	3	6R5	165
T06	4	6R5	18500
T06	5	6R5	600000
T06	6	6R5	13500
T06	1	6R6	1
T06	2	6R6	1
T06	3	6R6	1
T06	4	6R6	5
T06	5	6R6	30
T06	6	6R6	6000
T06	1	6R7	1
T06	2	6R7	1
T06	3	6R7	1
T06	4	6R7	1
T06	5	6R7	1
T06	6	6R7	1
T06	1	6R8	1
T06	2	6R8	1
T06	3	6R8	1
T06	4	6R8	1
T06	5	6R8	1
T06	6	6R8	1
T06	-2	6S1	50000
T06	-1	6S1	70000
T06	0	6S1	350000
T06	-2	6S2	2500
T06	-1	6S2	6000
T06	0	6S2	15000
T07	1	7D1	1
T07	1.25	7D1	1
T07	2	7D1	1
T07	2.25	7D1	1
T07	3	7D1	1
T07	3.25	7D1	5
T07	4	7D1	750
T07	4.25	7D1	2500
T07	5	7D1	100000
T07	5.25	7D1	12500
T07	6	7D1	9000
T07	6.25	7D1	11500
T07	7	7D1	300
T07	7.25	7D1	400
T07	8	7D1	1
T07	8.25	7D1	50
T07	9	7D1	1
T07	1	7D2	1
T07	1.25	7D2	5
T07	2	7D2	6500
T07	2.25	7D2	10000
T07	3	7D2	7500
T07	3.25	7D2	5500
T07	4	7D2	11000
T07	4.25	7D2	35000
T07	5	7D2	65000
T07	5.25	7D2	350000
T07	6	7D2	4000
T07	6.25	7D2	3000
T07	7	7D2	450
T07	7.25	7D2	550
T07	8	7D2	10
T07	8.25	7D2	25
T07	9	7D2	1
T07	1	7R1	1
T07	2	7R1	1
T07	3	7R1	1
T07	4	7R1	1
T07	5	7R1	1
T07	6	7R1	1
T07	1	7R2	1
T07	2	7R2	1
T07	3	7R2	1
T07	4	7R2	1
T07	5	7R2	1
T07	6	7R2	1
T07	1	7R3	1
T07	2	7R3	1
T07	3	7R3	1
T07	4	7R3	1
T07	5	7R3	1
T07	6	7R3	1
T07	1	7R4	1
T07	2	7R4	1
T07	3	7R4	1
T07	4	7R4	170
T07	5	7R4	29500
T07	6	7R4	14500
T07	1	7R5	1
T07	2	7R5	1
T07	3	7R5	1
T07	4	7R5	1
T07	5	7R5	1500
T07	6	7R5	8500
T07	1	7R6	1
T07	2	7R6	1
T07	3	7R6	50
T07	4	7R6	2750
T07	5	7R6	2000
T07	6	7R6	10500
T07	1	7R7	1
T07	2	7R7	1
T07	3	7R7	1
T07	4	7R7	1
T07	5	7R7	1
T07	6	7R7	1
T07	1	7R8	1
T07	2	7R8	1
T07	3	7R8	1
T07	4	7R8	25
T07	5	7R8	2000
T07	6	7R8	29000
T07	-2	7S1	145000
T07	-1	7S1	200000
T07	0	7S1	2500
T07	-2	7S2	250000
T07	-1	7S2	85000
T07	0	7S2	16000
T08	1	8D1	1
T08	1.25	8D1	1
T08	2	8D1	75
T08	2.25	8D1	10
T08	3	8D1	5000
T08	3.25	8D1	60000
T08	4	8D1	3000
T08	4.25	8D1	40000
T08	5	8D1	6500
T08	5.25	8D1	5000
T08	6	8D1	7500
T08	6.25	8D1	1700
T08	7	8D1	25
T08	7.25	8D1	1
T08	8	8D1	1
T08	8.25	8D1	1
T08	9	8D1	1
T08	1	8D2	1
T08	1.25	8D2	1
T08	2	8D2	1
T08	2.25	8D2	45
T08	3	8D2	5500
T08	3.25	8D2	18000
T08	4	8D2	110000
T08	4.25	8D2	150000
T08	5	8D2	45000
T08	5.25	8D2	250000
T08	6	8D2	950000
T08	6.25	8D2	1000
T08	7	8D2	60
T08	7.25	8D2	70
T08	8	8D2	5
T08	8.25	8D2	5
T08	9	8D2	1
T08	1	8R1	1
T08	2	8R1	1
T08	3	8R1	1
T08	4	8R1	1
T08	5	8R1	1
T08	6	8R1	1
T08	1	8R2	1
T08	2	8R2	1
T08	3	8R2	1
T08	4	8R2	1
T08	5	8R2	1
T08	6	8R2	1000
T08	1	8R3	1
T08	2	8R3	5
T08	3	8R3	10
T08	4	8R3	40
T08	5	8R3	12500
T08	6	8R3	20000
T08	1	8R4	1
T08	2	8R4	1
T08	3	8R4	250
T08	4	8R4	1900
T08	5	8R4	16500
T08	6	8R4	3000
T08	1	8R5	1
T08	2	8R5	1
T08	3	8R5	1
T08	4	8R5	1
T08	5	8R5	2500
T08	6	8R5	9500
T08	1	8R6	1
T08	2	8R6	65
T08	3	8R6	30
T08	4	8R6	165
T08	5	8R6	100
T08	6	8R6	1
T08	1	8R7	1
T08	2	8R7	1
T08	3	8R7	1
T08	4	8R7	1
T08	5	8R7	1
T08	6	8R7	1
T08	1	8R8	1
T08	2	8R8	1
T08	3	8R8	1
T08	4	8R8	1
T08	5	8R8	1
T08	6	8R8	1
T08	-2	8S1	40000
T08	-1	8S1	50000
T08	0	8S1	19000
T08	-2	8S2	8000
T08	-1	8S2	50000
T08	0	8S2	9000
T09	1	9D1	1
T09	1.25	9D1	1
T09	2	9D1	15
T09	2.25	9D1	45
T09	3	9D1	2000
T09	3.25	9D1	16500
T09	4	9D1	15000
T09	4.25	9D1	11000
T09	5	9D1	11500
T09	5.25	9D1	120000
T09	6	9D1	100000
T09	6.25	9D1	46000
T09	7	9D1	250
T09	7.25	9D1	550
T09	8	9D1	1
T09	8.25	9D1	1
T09	9	9D1	1
T09	1	9D2	1
T09	1.25	9D2	10
T09	2	9D2	1500
T09	2.25	9D2	2200
T09	3	9D2	1500
T09	3.25	9D2	2000
T09	4	9D2	65000
T09	4.25	9D2	2500
T09	5	9D2	2650
T09	5.25	9D2	1000
T09	6	9D2	21500
T09	6.25	9D2	150000
T09	7	9D2	7500
T09	7.25	9D2	6000
T09	8	9D2	10
T09	8.25	9D2	5
T09	9	9D2	1
T09	1	9R1	1
T09	2	9R1	1
T09	3	9R1	1
T09	4	9R1	1
T09	5	9R1	1
T09	6	9R1	1
T09	1	9R2	1
T09	2	9R2	1
T09	3	9R2	1
T09	4	9R2	1
T09	5	9R2	78500
T09	6	9R2	59500
T09	1	9R3	1
T09	2	9R3	95
T09	3	9R3	200
T09	4	9R3	16000
T09	5	9R3	2000
T09	6	9R3	550000
T09	1	9R4	1
T09	2	9R4	1
T09	3	9R4	1
T09	4	9R4	1
T09	5	9R4	900
T09	6	9R4	16500
T09	1	9R5	40
T09	2	9R5	1
T09	3	9R5	500
T09	4	9R5	110000
T09	5	9R5	54000
T09	6	9R5	260000
T09	1	9R6	1
T09	2	9R6	1
T09	3	9R6	65
T09	4	9R6	3000
T09	5	9R6	16500
T09	6	9R6	10000
T09	1	9R7	1
T09	2	9R7	1
T09	3	9R7	1
T09	4	9R7	1
T09	5	9R7	1
T09	6	9R7	1
T09	1	9R8	1
T09	2	9R8	1
T09	3	9R8	1
T09	4	9R8	1
T09	5	9R8	1
T09	6	9R8	1
T09	-2	9S1	800000
T09	-1	9S1	17000
T09	0	9S1	22500
T09	-2	9S2	155000
T09	-1	9S2	16500
T09	0	9S2	28500
T10	1	10D1	1
T10	1.25	10D1	1
T10	2	10D1	1
T10	2.25	10D1	1
T10	3	10D1	1
T10	3.25	10D1	1
T10	4	10D1	200
T10	4.25	10D1	950
T10	5	10D1	75000
T10	5.25	10D1	9000
T10	6	10D1	6000
T10	6.25	10D1	15000
T10	7	10D1	250
T10	7.25	10D1	800
T10	8	10D1	30
T10	8.25	10D1	35
T10	9	10D1	1
T10	1	10D2	1
T10	1.25	10D2	1
T10	2	10D2	1
T10	2.25	10D2	1
T10	3	10D2	1
T10	3.25	10D2	1
T10	4	10D2	1
T10	4.25	10D2	1
T10	5	10D2	1
T10	5.25	10D2	1
T10	6	10D2	1
T10	6.25	10D2	50
T10	7	10D2	1
T10	7.25	10D2	5
T10	8	10D2	100
T10	8.25	10D2	50
T10	9	10D2	1
T10	1	10R1	1
T10	2	10R1	1
T10	3	10R1	1
T10	4	10R1	1
T10	5	10R1	1
T10	6	10R1	1
T10	1	10R2	1
T10	2	10R2	1
T10	3	10R2	1
T10	4	10R2	1
T10	5	10R2	1
T10	6	10R2	1
T10	1	10R3	1
T10	2	10R3	1
T10	3	10R3	1
T10	4	10R3	1
T10	5	10R3	1
T10	6	10R3	1
T10	1	10R4	1
T10	2	10R4	1
T10	3	10R4	1
T10	4	10R4	1
T10	5	10R4	20
T10	6	10R4	6000
T10	1	10R5	1
T10	2	10R5	1
T10	3	10R5	1
T10	4	10R5	60
T10	5	10R5	230
T10	6	10R5	20000
T10	1	10R6	1
T10	2	10R6	1
T10	3	10R6	1
T10	4	10R6	1
T10	5	10R6	1
T10	6	10R6	1
T10	1	10R7	1
T10	2	10R7	1
T10	3	10R7	1
T10	4	10R7	1
T10	5	10R7	1
T10	6	10R7	1
T10	1	10R8	1
T10	2	10R8	1
T10	3	10R8	1
T10	4	10R8	1
T10	5	10R8	1
T10	6	10R8	1
T10	-2	10S1	4500
T10	-1	10S1	115000
T10	0	10S1	60000
T10	-2	10S2	4500
T10	-1	10S2	50000
T10	0	10S2	85000
T11	1	11D1	1
T11	1.25	11D1	6500
T11	2	11D1	100000
T11	2.25	11D1	1100000
T11	3	11D1	300000
T11	3.25	11D1	1150000
T11	4	11D1	100000
T11	4.25	11D1	550000
T11	5	11D1	75000
T11	5.25	11D1	300000
T11	6	11D1	9500
T11	6.25	11D1	11500
T11	7	11D1	55
T11	7.25	11D1	120
T11	8	11D1	1
T11	8.25	11D1	25
T11	9	11D1	1
T11	1	11D2	1
T11	1.25	11D2	1
T11	2	11D2	1
T11	2.25	11D2	1
T11	3	11D2	195
T11	3.25	11D2	600
T11	4	11D2	6500
T11	4.25	11D2	6000
T11	5	11D2	350000
T11	5.25	11D2	550000
T11	6	11D2	300000
T11	6.25	11D2	110000
T11	7	11D2	950
T11	7.25	11D2	700
T11	8	11D2	10
T11	8.25	11D2	10
T11	9	11D2	1
T11	1	11R1	105
T11	2	11R1	1
T11	3	11R1	1
T11	4	11R1	5000
T11	5	11R1	110000
T11	6	11R1	25000
T11	1	11R2	30
T11	2	11R2	10
T11	3	11R2	5
T11	4	11R2	5
T11	5	11R2	400
T11	6	11R2	100
T11	1	11R3	125
T11	2	11R3	1
T11	3	11R3	200
T11	4	11R3	4000
T11	5	11R3	22000
T11	6	11R3	14000
T11	1	11R4	1
T11	2	11R4	1
T11	3	11R4	5
T11	4	11R4	7500
T11	5	11R4	500000
T11	6	11R4	3000000
T11	1	11R5	1
T11	2	11R5	7500
T11	3	11R5	450
T11	4	11R5	30500
T11	5	11R5	190000
T11	6	11R5	1250000
T11	1	11R6	1
T11	2	11R6	1
T11	3	11R6	1
T11	4	11R6	1
T11	5	11R6	35
T11	6	11R6	11500
T11	1	11R7	1
T11	2	11R7	1
T11	3	11R7	1
T11	4	11R7	1
T11	5	11R7	1
T11	6	11R7	125
T11	1	11R8	1
T11	2	11R8	1
T11	3	11R8	1
T11	4	11R8	1
T11	5	11R8	1
T11	6	11R8	1
T11	-2	11S1	600000
T11	-1	11S1	50000
T11	0	11S1	65000
T11	-2	11S2	6500
T11	-1	11S2	300000
T11	0	11S2	9000
T12	1	12D1	1
T12	1.25	12D1	1
T12	2	12D1	1
T12	2.25	12D1	20
T12	3	12D1	30
T12	3.25	12D1	400
T12	4	12D1	300
T12	4.25	12D1	7500
T12	5	12D1	300
T12	5.25	12D1	2100
T12	6	12D1	2500
T12	6.25	12D1	700
T12	7	12D1	45
T12	7.25	12D1	25
T12	8	12D1	1
T12	8.25	12D1	1
T12	9	12D1	1
T12	1	12D2	1
T12	1.25	12D2	1
T12	2	12D2	1
T12	2.25	12D2	1
T12	3	12D2	1
T12	3.25	12D2	1
T12	4	12D2	1
T12	4.25	12D2	1
T12	5	12D2	20
T12	5.25	12D2	20
T12	6	12D2	35
T12	6.25	12D2	65
T12	7	12D2	1
T12	7.25	12D2	10
T12	8	12D2	1
T12	8.25	12D2	1
T12	9	12D2	1
T12	1	12R1	1
T12	2	12R1	1
T12	3	12R1	1
T12	4	12R1	1
T12	5	12R1	1
T12	6	12R1	1
T12	1	12R2	1
T12	2	12R2	1
T12	3	12R2	1
T12	4	12R2	1
T12	5	12R2	1
T12	6	12R2	1
T12	1	12R3	1
T12	2	12R3	1
T12	3	12R3	1
T12	4	12R3	80
T12	5	12R3	67500
T12	6	12R3	82500
T12	1	12R4	1
T12	2	12R4	1
T12	3	12R4	1
T12	4	12R4	1
T12	5	12R4	80
T12	6	12R4	48500
T12	1	12R5	1
T12	2	12R5	1
T12	3	12R5	15
T12	4	12R5	30
T12	5	12R5	23500
T12	6	12R5	66500
T12	1	12R6	1
T12	2	12R6	1
T12	3	12R6	1
T12	4	12R6	1
T12	5	12R6	1
T12	6	12R6	1
T12	1	12R7	1
T12	2	12R7	1
T12	3	12R7	1
T12	4	12R7	1
T12	5	12R7	1
T12	6	12R7	1
T12	1	12R8	1
T12	2	12R8	1
T12	3	12R8	1
T12	4	12R8	1
T12	5	12R8	1
T12	6	12R8	1
T12	-2	12S1	14500
T12	-1	12S1	300000
T12	0	12S1	30000
T12	-2	12S2	100000
T12	-1	12S2	700000
T12	0	12S2	65000
