# Supplementary material for: Timelines of infection and transmission dynamics of H1N1pdm09 in swine
Source: PLoS Pathog. 2020 Jul 24;16(7):e1008628. doi: 10.1371/journal.ppat.1008628 (PMC7446876; doi:10.1371/journal.ppat.1008628)
Supplement: S2 File — (ZIP) [file ppat.1008628.s006.zip]

Archive with 14 entries (14 files):
- modeling support/AKmodel.txt
- modeling support/Figure1A.r
- modeling support/Figure2.r
- modeling support/Figure3.r
- modeling support/Figure4.r
- modeling support/Figure5.r
- modeling support/Figure6_Bayesian.Logistic.regression.r
- modeling support/Monolix_model_VKAK.txt
- modeling support/peak_pattern.txt
- modeling support/plateau_pattern.txt
- modeling support/simulation_AKr.R
- modeling support/simulation_transmissionr.R
- modeling support/simulation_VKr.R
- modeling support/Table1_Figure7.r
