# Supplementary material for: Timelines of infection and transmission dynamics of H1N1pdm09 in swine
Source: PLoS Pathog. 2020 Jul 24;16(7):e1008628. doi: 10.1371/journal.ppat.1008628 (PMC7446876; doi:10.1371/journal.ppat.1008628)
Supplement: S2 File — (ZIP) [file ppat.1008628.s006.zip › modeling support/AKmodel.txt]

DESCRIPTION: segmented peak pattern
[LONGITUDINAL]

input={A1,A2, a}

EQUATION:
init = 0

if t<A1
 f=10
else
 f=10+A2*(t-A1)
end

DEFINITION:
y = {distribution = normal, prediction = f, sd = a}

;----------------------------------------------
[INDIVIDUAL]
input = {A2_pop, omega_A2}

DEFINITION:
A2 = {distribution = lognormal, prediction = {A2_pop}, sd = {omega_A2}}
