# Supplementary material for: Timelines of infection and transmission dynamics of H1N1pdm09 in swine
Source: PLoS Pathog. 2020 Jul 24;16(7):e1008628. doi: 10.1371/journal.ppat.1008628 (PMC7446876; doi:10.1371/journal.ppat.1008628)
Supplement: S2 File — (ZIP) [file ppat.1008628.s006.zip › modeling support/Figure1A.r]

#### Figure 1A

rm(list=ls())
library(ggplot2)
library(candela)

acts <- factor(c("S1","S2", 
                    "D1","D2", 
                    "R1","R2","R3","R4","R5","R6","R7","R8"), levels=c("S1","S2", 
                                                                       "D1","D2", 
                                                                       "R1","R2","R3","R4","R5","R6","R7","R8"))
elt <- c("Seeder", "Seeder",
         "Donor1", "Donor2",
         rep("Recipient",8))
elt <- factor(elt, levels=c("Seeder","Donor1","Donor2","Recipient"))
item <- c("1","1","2","2",rep("3",8))
itemb <- c("1","1","2","2",rep("3",8))
start.time <- c(-2,-2,0,0,1.25,2.25,3.25,4.25,5.25,6.25,7.25,8.25)
end.time <- c(1,1,9,9,6,7,8,9,10,11,12,13)

g.gantt <- data.frame(acts, elt, item, itemb, start.time, end.time)

contact <- data.frame(xmin=c(0,1.25,2.25,3.25,4.25,5.25,6.25,7.25,8.25),
                      xmax=c(1,2,3,4,5,6,7,8,9),
                      ymin=c("S1",rep("D1",8)), ymax=c("D2","R1","R2","R3","R4","R5","R6","R7","R8"))

contact$ymax <- factor(contact$ymax), levels=c("S1","S2", "D1","D2", "R1","R2","R3","R4","R5","R6","R7","R8"))
contact$ymin <- factor(contact$ymin), levels=c("S1","S2", "D1","D2", "R1","R2","R3","R4","R5","R6","R7","R8"))


ggplot() +
  geom_segment(data=g.gantt, aes(x=start.time, xend=end.time, y=acts, yend=acts, colour = elt, group=acts), size = 6) +
  geom_rect(data=contact, aes(xmin=xmin,xmax=xmax,ymin=ymin,ymax=ymax), fill="grey50", alpha=.5)+
    labs(x="Time (days)", y=NULL) +
  scale_x_continuous() +
  theme_minimal(base_size=14)+
  theme(legend.position="none")+
  scale_colour_manual(values=c("steelblue4","steelblue3","lightsteelblue","steelblue1"))
  
