# Supplementary material for: Timelines of infection and transmission dynamics of H1N1pdm09 in swine
Source: PLoS Pathog. 2020 Jul 24;16(7):e1008628. doi: 10.1371/journal.ppat.1008628 (PMC7446876; doi:10.1371/journal.ppat.1008628)
Supplement: S2 File — (ZIP) [file ppat.1008628.s006.zip › modeling support/Figure2.r]

rm(list=ls())
setwd("mypath") # to change
library(ggplot2)
library(cowplot)
library(RColorBrewer)

SEM <- function(x) sd(x, na.rm=T)/sqrt(length(x[!is.na(x)]))
 

##### IMPORTING DATASETS
dat <- read.table('./data.Viral.titres.txt', header=T, sep='\t')
dat$Pig.ID <- as.character(dat$Pig.ID)
# Defining pig type
dat$type <- substr(dat$Pig.ID, nchar(dat$Pig.ID)-1, nchar(dat$Pig.ID)-1)
dat$type <- factor(dat$type, levels=c("S","D","R"))
# Defining time of contact
dat$time.contact <- as.numeric(ifelse(dat$type=="R", substr(dat$Pig.ID, nchar(dat$Pig.ID), nchar(dat$Pig.ID)), NA))

# Mean, SD and SE for each time point
meanV <- data.frame(tapply(log10(dat$value), list(dat$time, dat$type), mean, na.rm=T))
meanV$time <- as.numeric(row.names(meanV))
SDV <- data.frame(tapply(log10(dat$value), list(dat$time, dat$type), sd, na.rm=T))
SEMV <- data.frame(tapply(log10(dat$value), list(dat$time, dat$type), SEM))

descV <- cbind(meanV, SDV, SEMV)
colnames(descV)[5:10] <- c("SDS", "SDD", "SDR", "SEMS","SEMD","SEMR")

# plot for Seeder pigs
(A <- ggplot()+
  geom_line(data=dat[dat$type=="S",], aes(x=time, y=log10(value), group=Pig.ID), 
            size=1.5, alpha=.2, colour="black")+
    geom_line(data=descV, aes(x=time, y=S, group=1), colour="black", size=2)+ 
    geom_errorbar(data=descV, aes(ymin=(S-SDS), ymax=(S+SDS), x=time), colour="steelblue", size=2, width=0)+
    geom_errorbar(data=descV, aes(ymin=(S-SEMS), ymax=(S+SEMS), x=time), colour="tomato", size=4, width=0)+
  scale_color_brewer(palette="Spectral", na.value="grey25",
                     guide=guide_legend(title="Time of contact",
                     override.aes = list(alpha = 1)))+
  theme_bw()+
  theme(axis.title  = element_text(size=12),
        axis.text = element_text(size=10))+
  labs(x="Time (dpi)", y="Virus shedding\n titre (log10 pfu/mL)")+
  lims(x=c(-2,9), y=c(-1,7))+
  geom_hline(yintercept = 1, linetype=2, size=1.2))

# plot for donor pigs
(B <- ggplot()+
    geom_line(data=dat[dat$type=="D",], aes(x=time, y=log10(value), group=Pig.ID), 
              size=1.5, alpha=.2, colour="black")+
    geom_line(data=descV, aes(x=time, y=D, group=1), colour="black", size=2)+ 
    geom_errorbar(data=descV, aes(ymin=(D-SDD), ymax=(D+SDD), x=time), colour="steelblue", size=2, width=0)+
    geom_errorbar(data=descV, aes(ymin=(D-SEMD), ymax=(D+SEMD), x=time), colour="tomato", size=4, width=0)+
  scale_color_brewer(palette="Spectral", na.value="grey25",
                     guide=guide_legend(title="Time of contact",
                                        override.aes = list(alpha = 1)))+
  theme_bw()+
    theme(axis.title  = element_text(size=12),
          axis.text = element_text(size=10))+
  labs(x="Time (dpc)", y="Virus shedding\n titre (log10 pfu/mL)")+
  lims(x=c(-2,9), y=c(-1,7))+
  geom_hline(yintercept = 1, linetype=2, size=1.2))

# plot for Recipient pigs
(C <- ggplot()+
  geom_line(data=dat[dat$type=="R",], aes(x=time, y=log10(value), group=Pig.ID),
            size=1.5, alpha=.2)+
    geom_line(data=descV[!is.na(descV$R),], aes(x=time, y=R, group=1), colour="black", size=2)+ 
    geom_errorbar(data=descV[!is.na(descV$R),], aes(ymin=(R-SDR), ymax=(R+SDR), x=time), colour="steelblue", size=2, width=0)+
    geom_errorbar(data=descV[!is.na(descV$R),], aes(ymin=(R-SEMR), ymax=(R+SEMR), x=time), colour="tomato", size=4, width=0)+
  scale_color_brewer(palette="Spectral", na.value="grey25",
                     guide=guide_legend(title="Time of contact",
                                        override.aes = list(alpha = 1)))+
  theme_bw()+
    theme(axis.title  = element_text(size=12),
          axis.text = element_text(size=10))+
  labs(x="Time (dpc)", y="Virus shedding\n titre (log10 pfu/mL)")+
  lims(x=c(-2,9), y=c(-1,7))+
  geom_hline(yintercept = 1, linetype=2, size=1.2))

plot_grid(A, B, C, ncol=1, labels=c("S pigs", "D pigs", "R pigs"), hjust=c(-1.5,-1.5,-1.5))


ggsave("./Figure2.tiff", device="tiff", dpi="print",
       width=8, height=15, units="cm", scale=1)
