# Supplementary material for: Timelines of infection and transmission dynamics of H1N1pdm09 in swine
Source: PLoS Pathog. 2020 Jul 24;16(7):e1008628. doi: 10.1371/journal.ppat.1008628 (PMC7446876; doi:10.1371/journal.ppat.1008628)
Supplement: S2 File — (ZIP) [file ppat.1008628.s006.zip › modeling support/Figure3.r]

rm(list=ls())
setwd("mypath") #to change
library(ggplot2)
library(cowplot)
library(RColorBrewer)
library(reshape2)
library(tidyverse)
library(scales)

### Viral kinetics
dat <- read.table('./data.Viral.titres.txt', header=T, sep='\t')
dat$Pig.ID <- as.character(dat$Pig.ID)

# Defining pig type
dat$type <- substr(dat$Pig.ID, nchar(dat$Pig.ID)-1, nchar(dat$Pig.ID)-1)
dat$type <- factor(dat$type, levels=c("S","D","R"))

# Defining pig number
dat$Pig.nb <- substr(dat$Pig.ID, nchar(dat$Pig.ID),nchar(dat$Pig.ID))

# Defining day number
dat$day2 <- ceiling(dat$time)-1


# computing daily average virus shedding titre for donor pigs
daily.V <- melt(tapply(log10(dat[dat$type=="D",]$value), 
       list(dat[dat$type=="D",]$Pig.ID, 
            dat[dat$type=="D",]$day), mean, na.rm=T))

colnames(daily.V) <- c("Pig.ID","time","V")
daily.V$Pig.ID <- as.character(daily.V$Pig.ID)
daily.V$Study <- ifelse(nchar(daily.V$Pig.ID)==4, 
                       paste0("T", substr(daily.V$Pig.ID, 1, nchar(daily.V$Pig.ID)-2)),
                       paste0("T0", substr(daily.V$Pig.ID, 1, nchar(daily.V$Pig.ID)-2)))

# define transmission events: if recipient pig is shedding (i.e. value >1), then transmission at the time of first contact
recipients <- dat[dat$type=="R",]

R.Vmax <- data.frame(Vmax=tapply(recipients$value, recipients$Pig.ID, max, na.rm=T))
R.Vmax$Pig.ID <- row.names(R.Vmax)
# Defining time of contact
R.Vmax$time.contact <- as.numeric(substr(R.Vmax$Pig.ID, nchar(R.Vmax$Pig.ID), nchar(R.Vmax$Pig.ID)))
# defining transmission exepriment
R.Vmax$Study <- ifelse(nchar(R.Vmax$Pig.ID)==4, 
                       paste0("T", substr(R.Vmax$Pig.ID, 1, nchar(R.Vmax$Pig.ID)-2)),
                       paste0("T0", substr(R.Vmax$Pig.ID, 1, nchar(R.Vmax$Pig.ID)-2)))

# Number of transmission events for each transmission experiment
table(R.Vmax$Study, R.Vmax$Vmax>1)

dat2 <- merge(daily.V, R.Vmax, by.x=c("Study", "time"), by.y=c("Study", "time.contact"))

dat.D <- dat2
 
# if pig nb 2, no transmission
dat.D$Pig.nb <- substr(dat.D$Pig.ID.x, nchar(dat.D$Pig.ID.x), nchar(dat.D$Pig.ID.x))

dat.D$Vmax <- ifelse(dat.D$Pig.nb==2, NA, dat.D$Vmax)
# tag for excluded pigs
dat.D$exclud <- ifelse(dat.D$Pig.ID.x %in% c("2D2","3D1","6D2"), 1,0)
#### Antibody kinetics
dat.Ab <- read.table('./data.antibody.txt', sep="\t", header=T)
dat.Ab$Pig.ID <- as.character(dat.Ab$Pig.ID)
dat.Ab$Pig.nb <- substr(dat.Ab$Pig.ID, nchar(dat.Ab$Pig.ID), nchar(dat.Ab$Pig.ID))
dat.Ab2 <- dat.Ab

dat.Ab2$Pig.ID.x <- dat.Ab2$Pig.ID 
dat.Ab2$Pig.ID <- as.character(dat.Ab2$Pig.ID)

dat.Ab2$Study <- ifelse(nchar(dat.Ab2$Pig.ID)==4, 
                      paste0("T", substr(dat.Ab2$Pig.ID, 1, nchar(dat.Ab2$Pig.ID)-2)),
                      paste0("T0", substr(dat.Ab2$Pig.ID, 1, nchar(dat.Ab2$Pig.ID)-2)))

# tag for excluded pigs
dat.Ab2$exclud <- ifelse(dat.Ab2$Pig.ID.x %in% c("2D2","3D1","6D2"), 1,0)

##### change axis antibody titre 1:xxx
ggplot()+
  geom_rect(data = dat.D[dat.D$exclud==1,],aes(fill = as.factor(exclud)),xmin = -Inf,xmax = Inf,
            ymin = -Inf,ymax = Inf, alpha = 0.1) +
  geom_line(data=dat.D, aes(x=time, y=V, colour="Viral titre"), size=1.2)+
  geom_point(data=dat.D, aes(x=time, y=V, shape=Vmax>1), size=2.5)+
  facet_wrap(~factor(Pig.ID.x, levels=c("1D1","1D2","2D1","2D2","3D1","3D2" ,"4D1","4D2",
                                        "5D1","5D2","6D1","6D2","7D1","7D2","8D1","8D2",
                                        "9D1","9D2","10D1","10D2","11D1","11D2","12D1","12D2")))+

  theme_bw()+
  theme(axis.title  = element_text(size=10),
        axis.text = element_text(size=8),
        legend.text=element_text(size=10))+
  labs(x="Time (dpc)", y="Daily average virus\n shedding titre (log10 pfu/mL)")+
  lims(x=c(0,9))+
  geom_line(data=dat.Ab2, aes(x=time, y=log10(Ab)*4-3, colour="Antibody titre"), size=1.2)+
  geom_hline(yintercept = 1,   linetype=2, size=1.1)+
  scale_y_continuous(sec.axis = sec_axis(trans = ~ ((10^((.+3)/4))) ,labels=number_format(prefix="1:"),
                                       breaks=c(1,10, 50,100,250),
                                       name = 'Antibody titre'))+
  scale_colour_manual(name="", values=c("grey50", "black"))+
  scale_shape_manual(values=c(1,17), name="", labels=c("Transmssion","No transmission",""))+
  scale_fill_manual(name="", values=c("tomato"), label="excluded")+ 
  theme(
    legend.title = element_text(size=0),
    legend.position = c(1.05, .18),
    legend.justification = c("right", "top"),
    legend.box.just = "right",
    legend.margin = margin(0,0,0,0)
  )+
  guides(fill = guide_legend(override.aes = list(alpha = 0.5))) 


ggsave("./Figure3.tiff", device="tiff", dpi="print",
       width=19, height=20, units="cm", scale=1)
