# Supplementary material for: Timelines of infection and transmission dynamics of H1N1pdm09 in swine
Source: PLoS Pathog. 2020 Jul 24;16(7):e1008628. doi: 10.1371/journal.ppat.1008628 (PMC7446876; doi:10.1371/journal.ppat.1008628)
Supplement: S2 File — (ZIP) [file ppat.1008628.s006.zip › modeling support/Figure4.r]

rm(list=ls())
setwd("mypath") # to change
library(ggplot2)
library(cowplot)
library(RColorBrewer)
library(wesanderson)
library(caTools)
library(reshape)
library(ggpmisc)

##### IMPORTING DATASETS
## Viral titre
dat <- read.table('./data.Viral.titres.txt', header=T, sep='\t')
dat$Pig.ID <- as.character(dat$Pig.ID)
# Defining pig type
dat$type <- factor(substr(dat$Pig.ID, nchar(dat$Pig.ID)-1, nchar(dat$Pig.ID)-1), levels=c("S","D","R"))
# Defining pig nb
dat$pignb <- substr(dat$Pig.ID, nchar(dat$Pig.ID), nchar(dat$Pig.ID))

# Defining time of contact
dat$time.contact <- as.numeric(ifelse(dat$type=="R", substr(dat$Pig.ID, nchar(dat$Pig.ID), nchar(dat$Pig.ID)), NA))

# selecting infected R pigs
infected <- unique( dat[dat$type=="R", -c(2,4)]) #dat[dat$value>10 &
infected <- infected[complete.cases(infected), ]

# Number of transmission event per study
transmission <- unique(infected[,c(1,5)])
nb.transmission <- data.frame(nb.transm=tapply(transmission$time.contact, transmission$Study, length))
nb.transmission$Study <- rownames(nb.transmission)

infected <- merge(infected, nb.transmission, by="Study")
infected <- infected[order(infected$nb.transm),]
infected$orderV <- paste(infected$nb.transm, infected$Study, sep="-")

# computing daily average viral titre for D pigs
dailyV <- melt(tapply(dat[dat$type=="D" & dat$pignb=="1",]$value, list(round(dat[dat$type=="D"& dat$pignb=="1",]$time,0), dat[dat$type=="D"& dat$pignb=="1",]$Pig.ID),mean, na.rm=T))
colnames(dailyV)<-c("time", "Pig.ID", "meanV")
dailyV$Pig.ID <- as.character(dailyV$Pig.ID)
dailyV$Study <- ifelse(nchar(dailyV$Pig.ID)==4, 
                       paste0("T", substr(dailyV$Pig.ID,1,2)),
                       paste0("T0", substr(dailyV$Pig.ID,1,1)))

DRconnect <- merge(dailyV, infected, by.x=c("Study", "time"), by.y=c("Study", "time.contact"))

# Computing AUC for each contact donor (as log10(AUC))
out <- NULL
for(i in 1:12){
  study.i <- dat[dat$Study==unique(dat$Study)[i] & 
                   dat$type=="D" & 
                   substr(dat$Pig.ID, nchar(dat$Pig.ID), nchar(dat$Pig.ID))=="1",]
  AUC <- log10(trapz(study.i$time, study.i$value))
  o <- data.frame(Study = unique(dat$Study)[i], AUC)
  out <- rbind(out, o)
}

# add time.contact=10 to plot AUC at the end of the row
out$time.contact=10
out <- merge(out, infected[,c(1,7)], by="Study")
DRconnect$meanV <- ifelse(DRconnect$meanV==1, NA, DRconnect$meanV)

(A <- ggplot() +
  geom_tile(data= DRconnect, aes(time, orderV, fill = log10(meanV)), colour = "grey50")+theme_classic()+
  labs(x="Time of first contact", y="Transmission\n experiment")+
  scale_fill_viridis_c(name="Viral titre at time\n of first contact (pfu/mL)", option="A", direction=-1, na.value = "white",
                       breaks=c(1,2, 3,4,5, 6), labels=c(expression(10^1), expression(10^2),expression(10^3),expression(10^4),expression(10^5),expression(10^6)))+
  theme(legend.position = "bottom")+
    theme(axis.title  = element_text(size=12),
          axis.text = element_text(size=10),
          legend.title = element_text(size=12),
          legend.text = element_text(size=10))+
  scale_y_discrete(breaks=DRconnect$orderV, labels=DRconnect$Study))

B <- ggplot() +
  geom_tile(data= out, aes(time.contact, orderV, fill = AUC), colour = "grey50")+theme_classic()+
  labs(x="Time of first contact", y="Transmission experiment")+
  scale_fill_viridis_c(name="",option="D", direction=-1, 
                       breaks=c(3,4,5, 6), labels=c(expression(10^3),expression(10^4),expression(10^5),expression(10^6)))+
  theme(legend.position = "bottom")+    
  theme(axis.title  = element_text(size=12),axis.text = element_text(size=10),
        legend.text = element_text(size=10))+
  lims(x=c(9,11))+
  labs(y="", x="AUC")+
  scale_x_continuous(breaks=10, labels=c("")) +
  theme(axis.text.y = element_blank(), axis.ticks = element_blank())

(temp <- plot_grid(A, B, ncol=2, rel_widths = c(10,2.5)))


### Latent period and Vmax in R pigs
VKR <- unique(dat[dat$value>10 & dat$type=="R", ])
RNH <- cbind( data.frame(tapply(VKR$value, VKR$Pig.ID, max)), data.frame(tapply(VKR$time, VKR$Pig.ID, min)))
colnames(RNH) <- c("Vmax", "onset")
RNH$Pig.ID <- row.names(RNH)  
DRconnect2 <- merge(DRconnect, RNH, by.x="Pig.ID.y", by.y="Pig.ID")[,c(1,2,5,10,11)]
DRconnect2$contact <- "DR"

### Latent period and Vmax in D pigs
VKD <- unique(dat[dat$value>10 & dat$type=="D", ])
DNH <- cbind( data.frame(tapply(VKD$value, VKD$Pig.ID, max)), data.frame(tapply(VKD$time, VKD$Pig.ID, min)))
colnames(DNH) <- c("Vmax", "onset")
DNH$Pig.ID <- as.character(row.names(DNH)  )
DNH$Study <- ifelse(nchar(DNH$Pig.ID)==4, 
                    paste0("T", substr(DNH$Pig.ID,1,2)),
                    paste0("T0", substr(DNH$Pig.ID,1,1)))

### average viral titre of S pigs per transmission experiment
VKS <- unique(dat[dat$type=="S", ])
meanVS <- data.frame(meanV=tapply(VKS$value, VKS$Study, mean))
meanVS$Study <- rownames(meanVS)
SDconnect <- merge(DNH, meanVS, by="Study")
SDconnect$contact <- "SD"

colnames(DRconnect2)[1] <-"Pig.ID"
contact.connect <- rbind(DRconnect2, SDconnect)

my.formula <- y ~ x

(A2 <- ggplot(contact.connect, aes(x=log10(meanV), y=log10(Vmax)))+
  geom_smooth(method="lm", formula=my.formula, colour="grey25")+
    geom_point(aes(colour=contact),size=4, alpha=.7)+theme_minimal()+  
      stat_poly_eq(formula = my.formula,
                   eq.with.lhs = "italic(hat(y))~`=`~",
                   aes(label = paste(..eq.label.., ..rr.label.., sep = "~~~")), 
                   parse = TRUE) +
    theme(axis.title  = element_text(size=12),
          axis.text = element_text(size=10))+
    scale_colour_manual(values=c("steelblue","tomato"))+
  labs(x="Average daily virus shedding \ntitre of transmitting pigs (log10(pfu/mL))", y="Maximal viral titre of\n contact pigs (log10(pfu/mL))"))


(B2 <- ggplot(contact.connect,  aes(x=log10(meanV), y=onset))+
  geom_smooth(method="lm", formula=my.formula, colour="grey25")+
    geom_point(aes(colour=contact),size=4, alpha=.7)+theme_minimal()+
    theme(axis.title  = element_text(size=12),
          axis.text = element_text(size=10))+
    stat_poly_eq(formula = my.formula,
                 eq.with.lhs = "italic(hat(y))~`=`~",
                 aes(label = paste(..eq.label.., ..rr.label.., sep = "~~~")), 
                 parse = TRUE) +
    scale_colour_manual(values=c("steelblue","tomato"))+
  labs(x="Average daily virus shedding \ntitre of transmitting pigs (log10(pfu/mL))", y="Contact pigs viral shedding\n onset (dpc)"))

temp2 <- plot_grid(A2+theme(legend.position = "none"), B2, labels=c("B","C"), ncol=2, rel_widths = c(1,1.2))
plot_grid(temp, temp2, labels=c("A",""), ncol=1)


ggsave("./Figure4.tiff", device="tiff", dpi="print",
       width=19, height=17, units="cm", scale=1)
