# Supplementary material for: Timelines of infection and transmission dynamics of H1N1pdm09 in swine
Source: PLoS Pathog. 2020 Jul 24;16(7):e1008628. doi: 10.1371/journal.ppat.1008628 (PMC7446876; doi:10.1371/journal.ppat.1008628)
Supplement: S2 File — (ZIP) [file ppat.1008628.s006.zip › modeling support/Figure5.r]

rm(list=ls())

setwd("mypath") #to change
library(ggplot2)
library(cowplot)
library(scales)

##### IMPORTING DATASETS
dat <- read.table('./data.Viral.titres.txt', header=T, sep='\t')
char <- read.table('./data.PigCharacteristics.txt', sep="\t", header=T)
dat.Ab <- read.table('./data.antibody.txt', sep="\t", header=T)

dat$V <- log10(dat$value)

dat2 <- merge(dat, dat.Ab, by=c("Pig.ID","time"), all.x=T)
dat3 <- merge(dat2, char, by="Pig.ID")
dat3$Pig.ID <- as.character(dat3$Pig.ID)

# Defining pig type
dat3$type <- substr(dat3$Pig.ID, nchar(dat3$Pig.ID)-1, nchar(dat3$Pig.ID)-1)
dat3$type <- factor(dat3$type, levels=c("S","D","R"))
# Defining time of contact
dat3$time.contact <- as.numeric(ifelse(dat3$type=="R", substr(dat3$Pig.ID, nchar(dat3$Pig.ID), nchar(dat3$Pig.ID)), NA))
# defining nb of Pig per type
dat3$pig.nb <- as.numeric(substr(dat3$Pig.ID, nchar(dat3$Pig.ID), nchar(dat3$Pig.ID)))


# Defining pig type
dat3$type <- substr(dat3$Pig.ID, nchar(dat3$Pig.ID)-1, nchar(dat3$Pig.ID)-1)
dat3$type <- factor(dat3$type, levels=c("S","D","R"))
# Defining time of contact
dat3$time.contact <- as.numeric(ifelse(dat3$type=="R", substr(dat3$Pig.ID, nchar(dat3$Pig.ID), nchar(dat3$Pig.ID)), NA))

recipients <- dat3[dat3$type=="R",]
RVmax <- data.frame(Vmax=tapply(recipients$V, recipients$Pig.ID, max, na.rm=T))
RVmax$Pig.ID <- row.names(RVmax)
infected <- data.frame(Pig.ID=unique(RVmax[RVmax$Vmax>1,2]))
infected$Pig.ID <- as.character(infected$Pig.ID)
infected$time.contact <- as.numeric(substr(infected$Pig.ID, nchar(infected$Pig.ID), nchar(infected$Pig.ID)))
infected$Study <- ifelse(nchar(infected$Pig.ID)==4, 
                         paste0("T", substr(infected$Pig.ID, 1, nchar(infected$Pig.ID)-2)),
                         paste0("T0", substr(infected$Pig.ID, 1, nchar(infected$Pig.ID)-2)))


## characteristics of infected
char.inf <- char[char$pig.type=="recipient",]
char.inf$inf <- ifelse(char.inf$Pig.ID %in% infected$Pig.ID, 1,0)
char.inf$age.contact <- char.inf$pig.age..weeks.+char.inf$Time.of.contact..dpi.dpc.

by(char.inf[,c(1:15,17)],char.inf$inf,  summary)

# Selecting contact donor only
donors <- dat3[dat3$type=="D" & dat3$pig.nb=="1",]
donors$day.contact <- round(donors$time,0)
donors2 <- merge(donors, infected, by.x=c("Study.x", "day.contact"), by.y=c("Study", "time.contact"), all.x=T)
donors2$transmission <- ifelse(is.na(donors2$Pig.ID.y), 0,1)


# we compute average daily virus titre
ADV <- melt(tapply(donors2$value, list(donors2$day.contact, donors2$Pig.ID.x),mean, na.rm=T))
colnames(ADV) <- c("day.contact","Pig.ID.x","adv")
donors2 <- merge(donors2, ADV, by=c("Pig.ID.x","day.contact"))
donors2 <- donors2[donors2$time==donors2$day.contact,]
donors2$adv2 <- log10(donors2$adv)
# binning viral titre of contact donors
donors2$orderedV <- cut(donors2$adv2, breaks=c(quantile(donors2$adv2,.25), 
                                               quantile(donors2$adv2,.5),quantile(donors2$adv2,.75),
                                               max(donors2$adv2)), ordered_result = T, include.lowest = F)

donors2$orderedV <- factor(ifelse(is.na(donors2$orderedV ), "[0]", paste(donors2$orderedV )), levels = c(levels(donors2$orderedV ), "[0]"))

table(donors2$orderedV)

transm.rateV <- data.frame(Trate=tapply(donors2$transmission, donors2$orderedV, sum)/tapply(donors2$transmission, donors2$orderedV, length))
transm.rateV$bin <- rownames(transm.rateV)
transm.rateV$bin <- factor(transm.rateV$bin, levels=c("[0]","(0,1.72]", "(1.72,3.57]", "(3.57,6.29]"))

A <- ggplot()+
  geom_line(data=transm.rateV, aes(x=bin, y=Trate, group=1), size=2)+
  theme_minimal()+
  theme(axis.title  = element_text(size=10),
        axis.text = element_text(size=7))+
  lims(y=c(0,1))+
  scale_x_discrete(breaks=c("[0]", "(0,1.72]", "(1.72,3.57]", "(3.57,6.29]" ),
                   labels=c("Undetected", "(0,1.72]", "(1.72,3.57]", "(3.57,6.29]" ))+
  labs(x="Donor viral average daily viral titre during \ncontact period (log10(pfu/mL))", y="Observed transmission rate")

# binning recipient age at time of contact
recipients$age.contact <- (recipients$pig.age..weeks.)*7+recipients$time.contact
recipients$transmission <- ifelse(recipients$Pig.ID %in% donors2$Pig.ID.y, 1,0)
recipients2 <- unique(recipients[recipients$time==1, ])

recipients2$orderedage <- cut(recipients2$age.contact, breaks=c(min(recipients2$age.contact),quantile(recipients2$age.contact,.25), 
                                                                quantile(recipients2$age.contact,.5),quantile(recipients2$age.contact,.75),
                                                                max(recipients2$age.contact)), ordered_result = T, include.lowest = T)

table(recipients2$orderedage )

transm.rateAge <- data.frame(Trate=tapply(recipients2$transmission, recipients2$orderedage, sum)/tapply(recipients2$transmission, recipients2$orderedage, length))
transm.rateAge$bin <- rownames(transm.rateAge)
transm.rateAge$bin <- factor(transm.rateAge$bin, levels=c("[43,56]", "(56,71]", "(71,79]", "(79,92]" ))

B <- ggplot()+
  geom_line(data=transm.rateAge, aes(x=bin, y=Trate, group=1), size=2)+
  theme_minimal()+
  theme(axis.title  = element_text(size=10),
        axis.text = element_text(size=7))+
  lims(y=c(0,1))+
  labs(x="Recipient age at time of first \ncontact (days)", y="Observed transmission rate")


# detection of antibody titre of contact donors
smr <- summary(donors2[donors2$Ab>10,]$Ab)
donors2$orderedAb <- cut(donors2$Ab, breaks=c(smr[1],smr[2], smr[3],smr[5],smr[6]), ordered_result = T, include.lowest = T)

donors2$orderedAb <- factor(ifelse(is.na(donors2$orderedAb ), "[10]", paste(donors2$orderedAb )), levels = c(levels(donors2$orderedAb ), "[10]"))

table(donors2$orderedAb)

transm.rateAb <- data.frame(Trate=tapply(donors2$transmission, donors2$orderedAb, sum)/tapply(donors2$transmission, donors2$orderedAb, length))
transm.rateAb$bin <- rownames(transm.rateAb)
transm.rateAb$bin <- factor(transm.rateAb$bin, levels=c("[10]", "[10.9,39.7]", "(39.7,90]", "(90,106]","(106,246]" ))

C <- ggplot()+
  geom_line(data=transm.rateAb, aes(x=bin, y=Trate, group=1), size=2)+
  theme_minimal()+
  theme(axis.title  = element_text(size=10),
        axis.text = element_text(size=7))+
  lims(y=c(0,1))+
  labs(x="Donor antibody titre at time of first contact", y="Observed transmission rate")+
  scale_x_discrete(breaks=c("[10]", "[10.9,39.7]", "(39.7,90]", "(90,106]","(106,246]" ),
                   labels=c("Undetected", "[1:10.9, 1:39.7]", "(1:39.7,1:90]", "(1:90,1:106]","(1:106,1:246]"))

# breed
table(donors2$Pig.Breed)
transm.rateBreed <- data.frame(Trate=tapply(donors2$transmission, donors2$Pig.Breed, sum)/tapply(donors2$transmission, donors2$Pig.Breed, length))
transm.rateBreed$bin <- rownames(transm.rateBreed)

D <- ggplot()+
  #geom_point(data=transm.rateBreed, aes(x=bin, y=Trate, group=1), size=4)+
  geom_line(data=transm.rateBreed, aes(x=bin, y=Trate, group=1), size=2)+
  theme_minimal()+
  theme(axis.title  = element_text(size=10),
        axis.text = element_text(size=7))+
  lims(y=c(0,1))+
  labs(x="Pigs breed", y="Observed transmission rate")
plot_grid(A, B, C, D, labels="AUTO")

ggsave("./Figure5.tiff", device="tiff", dpi="print",
       width=19, height=15, units="cm", scale=1)
