# Supplementary material for: Timelines of infection and transmission dynamics of H1N1pdm09 in swine
Source: PLoS Pathog. 2020 Jul 24;16(7):e1008628. doi: 10.1371/journal.ppat.1008628 (PMC7446876; doi:10.1371/journal.ppat.1008628)
Supplement: S2 File — (ZIP) [file ppat.1008628.s006.zip › modeling support/Figure6_Bayesian.Logistic.regression.r]

rm(list=ls())

setwd("mypath") #to change
library(ggplot2)
library(cowplot)
library(scales)
library(brms)
library(tidyverse)
library(tidybayes)
library(LaplacesDemon)
library(modelr)
library(arm)

##### IMPORTING DATASETS
dat <- read.table('./data.Viral.titres.txt', header=T, sep='\t')
char <- read.table('./data.PigCharacteristics.txt', sep="\t", header=T)
dat.Ab <- read.table('./data.antibody.txt', sep="\t", header=T)

dat2 <- merge(dat, char, by="Pig.ID")
dat3 <- merge(dat2, dat.Ab, by=c("Pig.ID", "time"), all.x=T)


# computing daily average virus shedding titre for D1 pigs
dat3$Pig.ID <- as.character(dat3$Pig.ID)
donors <- dat3[dat3$pig.type=="donor" & substr(dat3$Pig.ID, nchar(dat3$Pig.ID),nchar(dat3$Pig.ID))==1,]
dailyV <- melt(tapply(donors$value, list(round(donors$time,0),donors$Pig.ID),mean, na.rm=T))
dailyV <- dailyV[complete.cases(dailyV),]

# Removing Study 3: Antibody detected before onset of shedding
dailyV <- dailyV[dailyV$X2!="3D1",]  # put as comment to test model with all D pigs even 3D1 with antibody titres : does not change the overall results
colnames(dailyV) <- c("time.contact", "parent","exposure.V")
dailyV$parent <- as.character(dailyV$parent)
dailyV$Study <- ifelse(nchar(dailyV$parent)==4,
                       paste0('T', substr(dailyV$parent, 1,2)),
                       paste0('T0', substr(dailyV$parent, 1,1)))

dat4 <- merge(dailyV, dat3[dat3$pig.type=="recipient",], by.x=c("Study", "time.contact"), by.y=c("Study.x", "Time.of.contact..dpi.dpc."))
## adding the antibody data:
dat5 <- merge(dat4[,-c(8,9,15,16,17,18,19,20,21)], dat.Ab, by.x=c("parent", "time.contact"), by.y=c("Pig.ID","time"))
dat5$age.contact <- (dat5$pig.age..weeks.)*7+dat5$time.contact

# identifiying infected recipients
inf <- names(which(tapply(dat5$value, dat5$Pig.ID, max)>1))
dat5$infected <- ifelse(dat5$Pig.ID%in% inf, 1, 0)
dat5<- unique(dat5[,-c(6,7)])

## we consider only DR contacts
## List of predictors: pig.age at time of contact (weeks), Study,pig.breed, time.contact, viral.exposure, parent.Ab
# response variable

# Logistic regression with MLE
fit <- glm(infected~time.contact+exposure.V+Ab+age.contact,data=dat5,family=binomial())
display(fit)

##### Standardizing the inputs http://www.stat.columbia.edu/~gelman/research/published/priors11.pdf
standardizing <- function(x) (x-mean(x))/(2*sd(x))
dat5$exposure.V.std <- standardizing(log10(dat5[,4]))
dat5$antibody.std <- standardizing(dat5[,11])
dat5$age.contact.std <- standardizing(dat5[,12])
dat5$breed.std <- ifelse(dat5$Pig.Breed=="Landrace",32/88,56/88)

##### Bayesian Logistic regression

m1priors <- c(
  #prior(student_t(3, 0, 2.5), class = "Intercept"),
  prior(cauchy(0,2.5), class = "b")
)

m1 <- brm(  # 4 chains, algo=MCMC
  infected ~ 0+exposure.V.std+antibody.std+age.contact.std+breed.std+ (1|Study) ,
  data = dat5,
  prior = m1priors,
  family = "bernoulli",
  seed = 123456, # Adding a seed makes results reproducible.
  iter = 10000, # number of iterations
  warmup=1000 # 10% burnin
) 
summary(m1)
# investigate model fit
loo(m1)  # p_loo>n_parms: 7.3> 5

# Remove breed
m2a <- brm(  # 4 chains, algo=MCMC
  infected ~ 0+exposure.V.std+antibody.std+age.contact.std+ (1|Study) ,
  data = dat5,
  prior = m1priors,
  family = "bernoulli",
  seed = 123456, # Adding a seed makes results reproducible.
  iter = 10000, # number of iterations
  warmup=1000 # 10% burnin
) 
summary(m2a)

# investigate model fit
loo(m2a) # p_loo>n_parms: 6.8>4

# Remove antibody
m2b <- brm(  # 4 chains, algo=MCMC
  infected ~ 0+exposure.V.std+age.contact.std+breed.std+ (1|Study) ,
  data = dat5,
  prior = m1priors,
  family = "bernoulli",
  seed = 123456, # Adding a seed makes results reproducible.
  iter = 10000, # number of iterations
  warmup=1000 # 10% burnin
) 
summary(m2b)

# investigate model fit
loo(m2b) # p_loo>n_parms: 6.9>4

# Remove 1|Study
m2c <- brm(  # 4 chains, algo=MCMC
  infected ~ 0+exposure.V.std+antibody.std+age.contact.std+breed.std ,
  data = dat5,
  prior = m1priors,
  family = "bernoulli",
  seed = 123456, # Adding a seed makes results reproducible.
  iter = 10000, # number of iterations
  warmup=1000 # 10% burnin
) 
summary(m2c)

# investigate model fit
loo(m2c) # OK

# Visual inspection of parameters estimates & traces --> Figure S2
plot(m2c)
plot(conditional_effects(m2c))
# confusion matrix -false positive rate (FPR) / false negative rate (FNR)
Pred <- predict(m2c, type = "response")
Pred <- if_else(Pred[,1] > 0.5, 1, 0)
ConfusionMatrix <- table(Pred, dat5$infected)
(FPR <- ConfusionMatrix[1,2]/sum(ConfusionMatrix)) # 7.95%
(FNR <- ConfusionMatrix[2,1]/sum(ConfusionMatrix)) # 10.2%

#save(m2c, file="C:/Users/l.canini/Desktop/swine flu/transmission paper 1/r�vision/BayesianLogisticRegression.RData")
#save(dat5, file="C:/Users/l.canini/Desktop/swine flu/transmission paper 1/r�vision/dataForBLR.RData")
df <- data.frame(
  exposure.V.std = tibble(exposure.V.std= seq(from = -2.5, to = 2.5, length.out = 30)),
  antibody.std = tibble(antibody.std  = seq(from = -2.5, to = 2.5, length.out = 30)),
  age.contact.std = tibble(age.contact.std  = seq(from = -2.5, to = 2.5, length.out = 30)),
  breed.std = tibble(breed.std = seq(from = -2.5, to = 2.5, length.out = 30)))


ce1 <- conditional_effects(m2c)

A <- ggplot(data = dat5, aes(x = exposure.V.std)) +
  geom_ribbon(data = ce1$exposure.V.std, aes(ymin = lower__, ymax = upper__),fill = "grey83") +
  geom_line(data = ce1$exposure.V.std, aes(y = estimate__), alpha = 1, size = 2) +
  geom_point(aes(y = infected), color = "black",  size = 3, alpha = 1/3) +
  coord_cartesian(xlim = range(dat5$exposure.V.std)) +
  theme(text = element_text(family = "Times"),
        panel.grid = element_blank())+
  theme_minimal()+
  theme(axis.title  = element_text(size=12),
        axis.text = element_text(size=10))+
  labs(x="Standardized average daily virus shedding titre", y="Probability of\n transmission event")
B <- ggplot(data = dat5, aes(x = antibody.std )) +
  geom_ribbon(data = ce1$antibody.std , aes(ymin = lower__, ymax = upper__),fill = "grey83") +
  geom_line(data = ce1$antibody.std , aes(y = estimate__), alpha = 1, size = 2) +
  geom_point(aes(y = infected), color = "black",  size = 3, alpha = 1/3) +
  coord_cartesian(xlim = range(dat5$antibody.std )) +
  theme(text = element_text(family = "Times"),
        panel.grid = element_blank())+
  theme(axis.title  = element_text(size=12),
        axis.text = element_text(size=10))+
  theme_minimal()+
  labs(x="Standardized antibody titre", y="Probability of\n transmission event")
C <- ggplot(data = dat5, aes(x = age.contact.std)) +
  geom_ribbon(data = ce1$age.contact.std, aes(ymin = lower__, ymax = upper__),fill = "grey83") +
  geom_line(data = ce1$age.contact.std, aes(y = estimate__), alpha = 1, size = 2) +
  geom_point(aes(y = infected), color = "black",  size = 3, alpha = 1/3) +
  coord_cartesian(xlim = range(dat5$age.contact.std)) +
  theme(text = element_text(family = "Times"),
        panel.grid = element_blank())+
  theme_minimal()+
  theme(axis.title  = element_text(size=12),
        axis.text = element_text(size=10))+
  labs(x="Standardized R pigs' age at contact", y="Probability of\n transmission event")
(D <- ggplot(data = dat5, aes(x = breed.std)) +
    geom_ribbon(data = ce1$breed.std, aes(ymin = lower__, ymax = upper__),fill = "grey83") +
    geom_line(data = ce1$breed.std, aes(y = estimate__), alpha = 1, size = 2) +
    geom_point(aes(y = infected), color = "black",  size = 3, alpha = 1/3) +
    coord_cartesian(xlim = range(dat5$breed.std)) +
    theme(text = element_text(family = "Times"),
          panel.grid = element_blank())+
    theme_minimal()+
    theme(axis.title  = element_text(size=12),
          axis.text = element_text(size=10),
          axis.text.x = element_text(angle=0, vjust = 1, hjust=.75))+
    labs(x="Pigs' breed", y="Probability of\n transmission event")+
    scale_x_continuous(breaks = c(.3636, .6364), labels=c("Landrace", "Landrace/Hampshire")))
plot_grid(A, B, C, D, labels="AUTO")
ggsave("./Figure6.tiff", device="tiff", dpi="print",
       width=19, height=13, units="cm", scale=1)
