# Supplementary material for: Timelines of infection and transmission dynamics of H1N1pdm09 in swine
Source: PLoS Pathog. 2020 Jul 24;16(7):e1008628. doi: 10.1371/journal.ppat.1008628 (PMC7446876; doi:10.1371/journal.ppat.1008628)
Supplement: S2 File — (ZIP) [file ppat.1008628.s006.zip › modeling support/Monolix_model_VKAK.txt]

DESCRIPTION: segmented mixture
[LONGITUDINAL]

input={L0, s0,t0, sb, L2, s1, t1, s2, t2, p, A1, A2}

EQUATION:
init = 0
if t<A1
 ab=10
else
 ab=10+A2*(t-A1)
end

if t<L0
 hi=0
 else
  if t<t0
    V=init+s0*(t-L0)
  else
   V= init+s0*(t0-L0)-sb*(t-t0)
end
end

if t<L2
 V2=0
else
 if t<t1
  V2=init+s1*(t-L2)
 else
  if t<t2
   V2=init+s1*(t1-L2)
 else
  V2= init+s1*(t1-L2)-s2*(t-t2)
 end
end
end 

f  = bsmm(V, p, V2, 1-p)


OUTPUT:
output = {f,ab}
