# Supplementary material for: Timelines of infection and transmission dynamics of H1N1pdm09 in swine
Source: PLoS Pathog. 2020 Jul 24;16(7):e1008628. doi: 10.1371/journal.ppat.1008628 (PMC7446876; doi:10.1371/journal.ppat.1008628)
Supplement: S2 File — (ZIP) [file ppat.1008628.s006.zip › modeling support/peak_pattern.txt]

DESCRIPTION: segmented peak pattern
[LONGITUDINAL]

input={L0, s0,t0, sb, a}

EQUATION:
init = 0

if t<L0
 f=0
 else
  if t<t0
    f=init+s0*(t-L0)
  else
   f= init+s0*(t0-L0)-sb*(t-t0)
end
end

DEFINITION:
y = {distribution = normal, prediction = f, sd = a}

;----------------------------------------------
[INDIVIDUAL]
input = {L0_pop, t0_pop,omega_L0, omega_t0 }

DEFINITION:
L0 = {distribution = lognormal, prediction = {L0_pop}, sd = {omega_L0}}
t0 = {distribution = lognormal, prediction = { t0_pop}, sd = { omega_t0}}
