# Supplementary material for: Timelines of infection and transmission dynamics of H1N1pdm09 in swine
Source: PLoS Pathog. 2020 Jul 24;16(7):e1008628. doi: 10.1371/journal.ppat.1008628 (PMC7446876; doi:10.1371/journal.ppat.1008628)
Supplement: S2 File — (ZIP) [file ppat.1008628.s006.zip › modeling support/plateau_pattern.txt]

DESCRIPTION: segmented peak pattern
[LONGITUDINAL]

input={L2, s1, t1, s2, t2, a}

EQUATION:
init = 0

if t<L2
 f=0
else
 if t<t1
  f=init+s1*(t-L2)
 else
  if t<t2
   f=init+s1*(t1-L2)
 else
  f= init+s1*(t1-L2)-s2*(t-t2)
 end
end
end 

DEFINITION:
y = {distribution = normal, prediction = f, sd = a}

;----------------------------------------------
[INDIVIDUAL]
input = {L2_pop, t1_pop,t2_pop,
	omega_L2, omega_t1, omega_t2 }

DEFINITION:
L2 = {distribution = lognormal, prediction = {L2_pop}, sd = {omega_L2}}
t1 = {distribution = lognormal, prediction = { t1_pop}, sd = { omega_t1}}
t2 = {distribution = lognormal, prediction = { t2_pop}, sd = { omega_t2}}
