# Supplementary material for: Timelines of infection and transmission dynamics of H1N1pdm09 in swine
Source: PLoS Pathog. 2020 Jul 24;16(7):e1008628. doi: 10.1371/journal.ppat.1008628 (PMC7446876; doi:10.1371/journal.ppat.1008628)
Supplement: S2 File — (ZIP) [file ppat.1008628.s006.zip › modeling support/simulation_AKr.R]

rm(list=ls())
setwd("G:/swine flu/Models")
set.seed(123456)
library(mlxR)

f <- list(name='f', time=seq(0, 10, by=0.1))
y <- list(name='y', time=seq(0, 10, by=1))
out <- NULL
out2 <- NULL
for(i in 1:100){
  print(i)
  # Simulation of antibody profiles
  res <- simulx(model     = './AKmodel.txt', 
                parameter = c(A1=6.28, A2_pop=34.1, omega_A2=1.11,
                              a=3.37), 
                output    = list(f,y),
                group     = list(size=11, level='individual'))
  
  simAK <- res$f
  simAKobs <- res$y
  #  ggplot(simAKobs, aes(x=time, y=y, group=id))+geom_point()
  simAK$ID <-rep(1:11, each=101)
  simAKobs$ID <-rep(1:11, each=11)
  
  simAK$repl <- i
  simAKobs$repl <- i
  
  out <- rbind(out, simAK)
  out2 <- rbind(out2, simAKobs)
}

#write.table(out, "G:/swine flu/ms/transmission paper 1/simAK_v2.txt", sep='\t', quote=F, row.names = F)
#write.table(out2, "G:/swine flu/ms/transmission paper 1/simAKobs_v2.txt", sep='\t', quote=F, row.names = F)
