# Supplementary material for: Timelines of infection and transmission dynamics of H1N1pdm09 in swine
Source: PLoS Pathog. 2020 Jul 24;16(7):e1008628. doi: 10.1371/journal.ppat.1008628 (PMC7446876; doi:10.1371/journal.ppat.1008628)
Supplement: S2 File — (ZIP) [file ppat.1008628.s006.zip › modeling support/simulation_transmissionr.R]

rm(list=ls())
setwd("")
set.seed(123456)
library(mlxR)
library(caTools)
library(ggplot2)
library(cowplot)
library(brms)

## loading observed data
#load("dataForBLR.RData")

n <- 100
## loading simulated VK and AK for n experiments with 11 pigs
simVK <- read.table("./simVKobs_v2.txt", sep='\t', header=T)[1:(11*11*n),-c(1,2)]
colnames(simVK) <- c("time.contact", "exposure.V", "Pig.ID", "repl")
simAK <- read.table("./simAKobs_v2.txt", sep='\t', header=T)[1:(11*11*n),-1]
colnames(simAK) <- c("time.contact", "MDA", "Pig.ID", "repl")

# simulating standardized age and breed
char <- data.frame(repl=rep(1:n, each=11), Pig.ID=rep(1:11,n), age.contact.std=rcauchy(n,0,2.5), breed.1=rbinom(n,1,.6364))
char$breed.std <- ifelse(char$breed.1==1,.6364,.3636)
simK <- merge(simVK, simAK, by=c("Pig.ID", "repl", "time.contact"))[,1:5]
simVKAK <- unique(merge(simK, char, by=c("Pig.ID", "repl")))
studies <- data.frame(Pig.ID=1:11, Study=c("T01", "T02", "T04", "T05", "T06", "T07", "T08", "T09", "T10", "T11", "T12"))
simVKAK <- merge(simVKAK, studies, by="Pig.ID")

# standardizing exposure.V and MDA
simVKAK$exposure.V.std <- (simVKAK$exposure.V-2.46)/3.76
simVKAK$antibody.std <- (simVKAK$MDA-1.07)/.433

# Predict with Bayesian logistic  regression
set.seed(123456)
BLRmodel <- load("BayesianLogisticRegression.RData")

# Predict BLR
simVKAK$pred <- predict(m2c, simVKAK)[,1]
simVKAK$pred2 <- ifelse(simVKAK$pred>.5, 1, 0)


#ggplot(simVKAK, aes(x=TransmDay, y=dv, group=repl, shape=factor(pred), colour=factor(pred)))+
#  geom_line(alpha=.2)+geom_point(alpha=.2)+
#  facet_wrap(~Study)
write.table(simVKAK, "./simVK_AK_Transmission_v2.txt", sep='\t', quote=F, row.names = F)
