# Supplementary material for: Timelines of infection and transmission dynamics of H1N1pdm09 in swine
Source: PLoS Pathog. 2020 Jul 24;16(7):e1008628. doi: 10.1371/journal.ppat.1008628 (PMC7446876; doi:10.1371/journal.ppat.1008628)
Supplement: S2 File — (ZIP) [file ppat.1008628.s006.zip › modeling support/simulation_VKr.R]

rm(list=ls())
setwd("")
set.seed(123456)
library(mlxR)

f <- list(name='f', time=seq(0, 10, by=0.1))
y <- list(name='y', time=seq(0, 10, by=1))
out <- NULL
out2 <- NULL
for(i in 1:100){
  print(i)
  npeak <- max(1,rbinom(p=.525,size=11, n=1))  # nb of peak pattern
  # Simulation of peak profiles
  res2 <- simulx(model     = './peak_pattern.txt', 
                 parameter = c(L0_pop=2.48, omega_L0=.55,
                               s0=2.17, sb=.798,
                               t0_pop=4.25, omega_t0=.27,
                               a=.672), 
                 output    = list(f,y),
                 group     = list(size=npeak, level='individual'),
                 settings  = list(id.out=T))
  
  sim_peak <- res2$f
  sim_peak_obs <- res2$y
  
  
  # Simulation of Plateau profiles
  if(npeak<11){
    res1 <- simulx(model     = './plateau_pattern.txt', 
                   parameter = c(L2_pop=1.16, omega_L2=.67,
                                 s1=3.17, s2=1.48,
                                 t1_pop=2.70, omega_t1=.32,
                                 t2_pop=5.48, omega_t2=.11,
                                 a=.672), 
                   output    = list(f,y),
                   group     = list(size=11-npeak, level='individual'),
                   settings  = list(id.out=T))
    
    sim_plateau <- res1$f
    sim_plateau_obs <- res1$y
  }
  
  if(npeak==11){sim_plateau <- data.frame(id=NA, time=NA, f=NA)}
  if(npeak==11){sim_plateau_obs <- data.frame(id=NA, time=NA, y=NA)}
  
  # group Plateau and U&D profiles
  simVK <- rbind(sim_plateau, sim_peak)
  simVKobs <- rbind(sim_plateau_obs, sim_peak_obs)
  simVK$ID <-rep(1:11, each=101)
  simVKobs$ID <-rep(1:11, each=11)
  
  simVK$repl <- i
  simVKobs$repl <- i
  
  out <- rbind(out, simVK)
  out2 <- rbind(out2, simVKobs)
}
#write.table(out, "./simVK_v2.txt", sep='\t', quote=F, row.names = F)
#write.table(out2, "./simVKobs_v2.txt", sep='\t', quote=F, row.names = F)
