# Supplementary material for: Timelines of infection and transmission dynamics of H1N1pdm09 in swine
Source: PLoS Pathog. 2020 Jul 24;16(7):e1008628. doi: 10.1371/journal.ppat.1008628 (PMC7446876; doi:10.1371/journal.ppat.1008628)
Supplement: S2 File — (ZIP) [file ppat.1008628.s006.zip › modeling support/Table1_Figure7.r]

###################### Table 1 & Figure 7


rm(list=ls())
setwd("mypath") #to change
library(ggplot2)
library(cowplot)
library(RColorBrewer)
library(caTools)
library(reshape2)

##### OBSERVATIONS
## Viral titre
dat.V <- read.table('./data.Viral.titres.txt', header=T, sep='\t')
## Antibody titre
dat.Ab <- read.table('./data.antibody.txt', sep="\t", header=T)

dat <- merge(dat.V, dat.Ab, by=c("Pig.ID","time"), all.x=T)

dat$Pig.ID <- as.character(dat$Pig.ID)
# Defining pig type
dat$type <- substr(dat$Pig.ID, nchar(dat$Pig.ID)-1, nchar(dat$Pig.ID)-1)
dat$type <- factor(dat$type, levels=c("S","D","R"))

# excluding 2D2, 3D1 and 6D2
dat <- dat[!(dat$Pig.ID %in% c("2D2","3D1","6D2")),]

# Defining time of contact
dat$time.contact <- as.numeric(ifelse(dat$type=="R", substr(dat$Pig.ID, nchar(dat$Pig.ID), nchar(dat$Pig.ID)), NA))
# Definig the transmission experiment number
dat$Study <- ifelse(nchar(dat$Pig.ID)==4, 
                        paste0("T", substr(dat$Pig.ID, 1, nchar(dat$Pig.ID)-2)),
                        paste0("T0", substr(dat$Pig.ID, 1, nchar(dat$Pig.ID)-2)))

## Natural history parameters vizualisation
#1. selecting samples with detectable viral titre
shedding <-dat[dat$value>10, ]
#2. latency period
latency <- tapply(shedding$time, shedding$Pig.ID, min, na.rm=T)
#3. time of resolution
resolution <- tapply(shedding$time, shedding$Pig.ID, max, na.rm=T)
#4. duration of shedding
duration.Shedding <- resolution - latency
#5. Vmax
Vmax <- as.data.frame(tapply(dat$value, dat$Pig.ID, max, na.rm=T))
colnames(Vmax) <- "vmax"
Vmax$Pig.ID <- rownames(Vmax)
#6. Time of first transmission
first.transmission <- tapply(shedding$time.contact, shedding$Study, min, na.rm=T)
#7. Time of transmission
last.transmission <- tapply(shedding$time.contact, shedding$Study, max, na.rm=T)
#8. Duration of transmission
duration.Transmission <- last.transmission-first.transmission
#9. selecting samples with detectable antibody titre
ab.response <-dat[dat$Ab>10, ]
#10. onset of Ab production
onset.ab <- data.frame(onset=tapply(ab.response$time, ab.response$Pig.ID, min, na.rm=T))

Viral.shedding <- data.frame(latency, resolution, duration.Shedding)
Viral.shedding$Pig.ID <- rownames(Viral.shedding)
Viral.shedding <- merge(Viral.shedding, unique(dat[,c(1,3,6,7)]), by="Pig.ID")

#11. Tmax 
Tmax<- merge(shedding, Vmax, by="Pig.ID")
TmaxD <- Tmax[Tmax$value==Tmax$vmax & Tmax$type=="D",]


#TmaxD
TmaxD$peak <- ifelse(TmaxD$Pig.ID%in% c("2D2","3D2","4D1","5D1","7D1","10D1","10D2","11D2","12D1","12D2"),1,0)
tapply(log10(TmaxD$vmax),as.factor(TmaxD$peak), summary)
wilcox.test(log10(TmaxD$vmax)~as.factor(TmaxD$peak))

#12. Generation time
datD <- dat[dat$type=="D",]
IDs <- unique(datD$Pig.ID)
GenerationT <- NULL
for(i in 1:length(IDs)){
  dat.i <- dat[dat$Pig.ID==IDs[i],]
  auc.i <- trapz(dat.i$time, dat.i$value)
  tg.i <- trapz(dat.i$time, dat.i$time*dat.i$value/auc.i)
  GenerationT <- rbind(GenerationT, data.frame(Pig.ID=IDs[i], Tg=tg.i, AUC=auc.i))
  }

Transmission <- data.frame(first.transmission, last.transmission, duration.Transmission)
Transmission$Study <- rownames(Transmission)
Transmission <- unique(merge(Transmission, unique(dat[,c(1,3,6,7)]), by="Study"))

TransmissionD <- unique(Transmission[Transmission$type=="D",])
Viral.sheddingD <- Viral.shedding[Viral.shedding$type=="D",]
(p <- ggplot()+
  geom_jitter(data=Viral.sheddingD, aes(x=latency, y=7), width=0.05, height=.2, size=3, colour="grey50", alpha=.5)+
  geom_jitter(data=TmaxD, aes(x=time, y=5), width=0.05, height=.2, size=3, colour="grey50", alpha=.5)+
  geom_jitter(data=Viral.sheddingD, aes(x=resolution, y=3), width=0.05, height=.2, size=3, colour="grey50", alpha=.5)+
  geom_jitter(data=GenerationT, aes(x=Tg, y=4), width=0.05, height=.2, size=3, colour="grey50", alpha=.5)+
  geom_jitter(data=TransmissionD, aes(x=first.transmission, y=6), width=0.05, height=.2, size=3, colour="grey50", alpha=.5)+
  geom_jitter(data=TransmissionD, aes(x=last.transmission, y=2),  width=0.05, height=.2, size=3, colour="grey50", alpha=.5)+
  geom_jitter(data=onset.ab, aes(x=onset, y=1), size=3,width=0.05,  height=.2, colour="grey50", alpha=.5)+
  theme_minimal()+
  labs(x="Time since contact with S pig (days)", y="")+
  scale_y_continuous(breaks=1:7, labels=c("Onset of antibody production",
                                          "Last transmission", 
                                          "Last detected viral titre","Generation Time","Tmax",
                                          "First transmission","Onset of shedding"))+
  scale_x_continuous(breaks=1:7,labels=1:7))

########################################
##### PREDICTIONS (100 replicates) #####
########################################

n <- 100
## loading simulated VK and AK for n experiments with 11 pigs
simVK <- read.table("C:/Users/l.canini/Desktop/swine_flu/transmission_paper1/revision/simVK_AK_Transmission_v2.txt", sep='\t', header=T)

## Natural history parameters vizualisation
#1. selecting samples with detectable viral titre
pred.shedding <-simVK[simVK$exposure.V>1, ]
#2. latency period
pred.latency <- melt(tapply(pred.shedding$time.contact, list(pred.shedding$Pig.ID, pred.shedding$repl), min, na.rm=T))
#3. time of resolution
pred.resolution <-  melt(tapply(pred.shedding$time.contact, list(pred.shedding$Pig.ID, pred.shedding$repl), max, na.rm=T))
#4. duration of shedding
pred.duration.Shedding <- merge(pred.latency, pred.resolution, by=c("X1","X2"))
pred.duration.Shedding$value <- pred.duration.Shedding$value.y-pred.duration.Shedding$value.x
#5. Vmax
pred.Vmax <- melt(tapply(pred.shedding$exposure.V, list(pred.shedding$Pig.ID, pred.shedding$repl), max, na.rm=T))

#11. Tmax 
pred.Tmax<- merge(pred.shedding, pred.Vmax, by.x=c("Pig.ID","repl"), by.y=c("X1","X2"))
pred.TmaxD <- pred.Tmax[pred.Tmax$exposure.V==pred.Tmax$value,]

summary(pred.TmaxD)
#12. Generation time
simVK$ID <- paste(simVK$repl, simVK$Pig.ID, sep=".")
IDs <- unique(simVK$ID)
simVK$value <- 10^simVK$exposure.V

GenerationT <- NULL
for(i in 1:length(IDs)){
  dat.i <- simVK[simVK$ID==IDs[i],]
  dat.i <- dat.i[order(dat.i$time.contact),]
  auc.i <- trapz(dat.i$time.contact, dat.i$value)
  tg.i <- trapz(dat.i$time.contact, dat.i$time.contact*dat.i$value/auc.i)
  GenerationT <- rbind(GenerationT, data.frame(Pig.ID=unique(dat.i$Pig.ID), repl=unique(dat.i$repl), Tg=tg.i, AUC=auc.i))
}


#6. Time of first transmission
pred.trans <- simVK[simVK$pred2==1, ]
pred.first.transmission <- melt(tapply(pred.trans$time.contact, list(pred.trans$Pig.ID, pred.trans$repl), min))
#7. Time of transmission
pred.last.transmission <- melt(tapply(pred.trans$time.contact, list(pred.trans$Pig.ID, pred.trans$repl), max))
#8. Duration of transmission
pred.duration.Transmission <- merge(pred.first.transmission, pred.last.transmission, by=c("X1","X2"))
pred.duration.Transmission$value <- pred.duration.Transmission$value.y-pred.duration.Transmission$value.x
#9. selecting samples with detectable antibody titre
pred.ab.response <-simVK[simVK$MDA>30, ]
#10. onset of Ab production
pred.onset.ab <- melt(tapply(pred.ab.response$time.contact, list(pred.ab.response$Pig.ID, pred.ab.response$repl), min, na.rm=T))

#### within-simulation mean
sim_out <- data.frame(
mean.infected = mean(aggregate(!is.na(pred.latency$value), by=list(repl=pred.latency$X2),sum, na.rm=T)$x), # 9.44,
mean.latency = mean(aggregate(pred.latency$value, by=list(repl=pred.latency$X2), mean, na.rm=T)$x), # 2.20
mean.resolution = mean(aggregate(pred.resolution$value, by=list(repl=pred.resolution$X2), mean, na.rm=T)$x), # 7.52
mean.duration.shedding = mean(aggregate(pred.duration.Shedding$value, by=list(repl=pred.duration.Shedding$X2), mean, na.rm=T)$x), # 5.33
mean.Vmax = mean(aggregate(pred.Vmax$value, by=list(repl=pred.Vmax$X2), mean, na.rm=T)$x), # 5.49
mean.Tmax = mean(aggregate(pred.TmaxD$time.contact, by=list(repl=pred.TmaxD$repl), mean, na.rm=T)$x), # 4.43
mean.Tg = mean(aggregate(GenerationT$Tg, by=list(repl=GenerationT$repl), mean, na.rm=T)$x), # 4.17
mean.AUC = log10(mean(aggregate(GenerationT$AUC, by=list(repl=GenerationT$repl), mean, na.rm=T)$x)), # 19.47

mean.nb.trans = mean(aggregate(pred.trans$pred2, by=list(repl=pred.trans$repl, pig.ID=pred.trans$Pig.ID), sum, na.rm=T)$x), # 4.14
mean.first.trans = mean(aggregate(pred.first.transmission$value, by=list(repl=pred.first.transmission$X2), mean, na.rm=T)$x), # 0.82
mean.last.trans = mean(aggregate(pred.last.transmission$value, by=list(repl=pred.last.transmission$X2), mean, na.rm=T)$x), # 8.71
mean.duration.trans = mean(aggregate(pred.duration.Transmission$value, by=list(repl=pred.duration.Transmission$X2), mean, na.rm=T)$x), # 7.89
mean.onset.ab = mean(aggregate(pred.onset.ab$value, by=list(repl=pred.onset.ab$X2), mean, na.rm=T)$x), # 7.55

## with simulation 5th and 95th percentiles
quantile.infected = quantile(aggregate(!is.na(pred.latency$value), by=list(repl=pred.latency$X2),sum, na.rm=T)$x,c(.025,.05,.95, .975, .01,.99 )), # 8 - 11

quantile.latency = quantile(aggregate(pred.latency$value, by=list(repl=pred.latency$X2), mean, na.rm=T)$x, c(.025,.05,.95, .975, .01,.99)), # 1.49 -2.7
quantile.resolution = quantile(aggregate(pred.resolution$value, by=list(repl=pred.resolution$X2), mean, na.rm=T)$x, c(.025,.05,.95, .975, .01,.99)), # 6.56 /8.76
quantile.duration.shedding = quantile(aggregate(pred.duration.Shedding$value, by=list(repl=pred.duration.Shedding$X2), mean, na.rm=T)$x,c(.025,.05,.95, .975, .01,.99)), # 4.19 - 6.87
quantile.Vmax = quantile(aggregate(pred.Vmax$value, by=list(repl=pred.Vmax$X2), mean, na.rm=T)$x, c(.025,.05,.95, .975, .01,.99)), # 4.27 - 6.97
quantile.Tmax = quantile(aggregate(pred.TmaxD$time.contact, by=list(repl=pred.TmaxD$repl), mean, na.rm=T)$x,c(.025,.05,.95, .975, .01,.99)), # 3.81 - 5.20
quantile.Tg = quantile(aggregate(GenerationT$Tg, by=list(repl=GenerationT$repl), mean, na.rm=T)$x, c(.025,.05,.95, .975, .01,.99)), # 3.56 -4.75
quantile.AUC = log10(quantile(aggregate(GenerationT$AUC, by=list(repl=GenerationT$repl), mean, na.rm=T)$x, c(.025,.05,.95, .975, .01,.99))), # 6.91 -14.47

quantile.nb.trans = quantile(aggregate(pred.trans$pred2, by=list(repl=pred.trans$repl, pig.ID=pred.trans$Pig.ID), sum, na.rm=T)$x, c(.025,.05,.95, .975, .01,.99)), # 1-9.3
quantile.first.trans = quantile(aggregate(pred.first.transmission$value, by=list(repl=pred.first.transmission$X2), mean, na.rm=T)$x, c(.025,.05,.95, .975, .01,.99)), # 0 -1.89
quantile.last.trans = quantile(aggregate(pred.last.transmission$value, by=list(repl=pred.last.transmission$X2), mean, na.rm=T)$x, c(.025,.05,.95, .975, .01,.99)) ,# 7.55 -9.80
quantile.duration.trans = quantile(aggregate(pred.duration.Transmission$value, by=list(repl=pred.duration.Transmission$X2), mean, na.rm=T)$x, c(.025,.05,.95, .975, .01,.99)), # 5.99 -9.67
quantile.onset.ab = quantile(aggregate(pred.onset.ab$value, by=list(repl=pred.onset.ab$X2), mean, na.rm=T)$x, c(.025,.05,.95, .975, .01,.99)) # 7.18 -8.09
)

h <- 0.7

(p2 <- p+geom_errorbarh(data=sim_out, aes(xmin=quantile.latency[5], xmax=quantile.latency[6], y=7,colour='myline1', size="s1"),  height=h)+
  geom_errorbarh(data=sim_out, aes(xmin=quantile.latency[1], xmax=quantile.latency[4], y=7, colour='myline2', size="s2"), height=h)+
  geom_errorbarh(data=sim_out, aes(xmin=quantile.latency[2], xmax=quantile.latency[3], y=7, colour='myline3', size="s3"), height=h)+
  
    geom_errorbarh(data=sim_out, aes(xmin=quantile.first.trans[5], xmax=quantile.first.trans[6], y=6, colour='myline1', size="s1"), height=h)+
  geom_errorbarh(data=sim_out, aes(xmin=quantile.first.trans[1], xmax=quantile.first.trans[4], y=6, colour='myline2', size="s2"), height=h)+
  geom_errorbarh(data=sim_out, aes(xmin=quantile.first.trans[2], xmax=quantile.first.trans[3], y=6, colour='myline3', size="s3"), height=h)+
  
    geom_errorbarh(data=sim_out, aes(xmin=quantile.Tmax[5], xmax=quantile.Tmax[6], y=5,  colour='myline1', size="s1"), height=h)+
  geom_errorbarh(data=sim_out, aes(xmin=quantile.Tmax[1], xmax=quantile.Tmax[4], y=5,  colour='myline2', size="s2"), height=h)+
  geom_errorbarh(data=sim_out, aes(xmin=quantile.Tmax[2], xmax=quantile.Tmax[3], y=5,  colour='myline3', size="s3"), height=h)+
  
    geom_errorbarh(data=sim_out, aes(xmin=quantile.Tg[5], xmax=quantile.Tg[6], y=4, colour='myline1', size="s1"), height=h)+
    geom_errorbarh(data=sim_out, aes(xmin=quantile.Tg[1], xmax=quantile.Tg[4], y=4, colour='myline2', size="s2"), height=h)+
  geom_errorbarh(data=sim_out, aes(xmin=quantile.Tg[2], xmax=quantile.Tg[3], y=4, colour='myline3', size="s3"), height=h)+
  
    geom_errorbarh(data=sim_out, aes(xmin=quantile.resolution[5], xmax=quantile.resolution[6], y=3,  colour='myline1', size="s1"), height=h)+
        geom_errorbarh(data=sim_out, aes(xmin=quantile.resolution[1], xmax=quantile.resolution[4], y=3,  colour='myline2', size="s2"), height=h)+
  geom_errorbarh(data=sim_out, aes(xmin=quantile.resolution[2], xmax=quantile.resolution[3], y=3,  colour='myline3', size="s3"), height=h)+
  
    geom_errorbarh(data=sim_out, aes(xmin=quantile.last.trans[5], xmax=quantile.last.trans[6], y=2, colour='myline1', size="s1"), height=h)+
    geom_errorbarh(data=sim_out, aes(xmin=quantile.last.trans[1], xmax=quantile.last.trans[4], y=2, size="s2", colour='myline2'), height=h)+
  geom_errorbarh(data=sim_out, aes(xmin=quantile.last.trans[2], xmax=quantile.last.trans[3], y=2, colour='myline3', size="s3"), height=h)+
  
    geom_errorbarh(data=sim_out, aes(xmin=quantile.onset.ab[5], xmax=quantile.onset.ab[6], y=1, colour='myline1', size="s1"), height=h)+
    geom_errorbarh(data=sim_out, aes(xmin=quantile.onset.ab[1], xmax=quantile.onset.ab[4], y=1, colour='myline2', size="s2"), height=h)+
  geom_errorbarh(data=sim_out, aes(xmin=quantile.onset.ab[2], xmax=quantile.onset.ab[3], y=1, colour='myline3', size="s3"), height=h))


p2+geom_point(data=sim_out, aes(x=mean.latency, y=7), size=5, shape=15, colour='tomato3')+
  geom_point(data=sim_out, aes(x=mean.first.trans, y=6), size=4, shape=15, colour='tomato3')+
  geom_point(data=sim_out, aes(x=mean.Tmax, y=5), size=4, shape=15, colour='tomato3')+
  geom_point(data=sim_out, aes(x=mean.Tg, y=4), size=4, shape=15, colour='tomato3')+
  geom_point(data=sim_out, aes(x=mean.resolution, y=3), size=4, shape=15, colour='tomato3')+
  geom_point(data=sim_out, aes(x=mean.last.trans, y=2), size=4, shape=15, colour='tomato3')+
  geom_point(data=sim_out, aes(x=mean.onset.ab, y=1), size=4, shape=15, colour='tomato3')+
  scale_colour_manual(name="Prediction\n interval",
                      values=c(myline1="deepskyblue2", myline2="deepskyblue3", myline3="deepskyblue4"), labels=c("90%","95%","99%"))+
  scale_size_manual(name="Prediction\n interval", values=c(s1=1,s2=1.5,s3=2),  labels=c("90%","95%","99%"))+
  theme(legend.position = "top")+  theme(axis.title  = element_text(size=12),axis.text = element_text(size=10),
                                         legend.text = element_text(size=10))
ggsave("./Figure7.tiff", device="tiff", dpi="print",
       width=13, height=7, units="cm", scale=1)
